# Supplementary material for: {4-Chloro-N′-[(2-oxidonaphthalen-1-yl-κO)methyl­idene]benzohydrazidato-κ2 N′,O}di­methyl­tin(IV)
Source: Acta Crystallogr Sect E Struct Rep Online. 2013 Nov 30;69(Pt 12):m688. doi: 10.1107/S1600536813031826 (PMC3885012; doi:10.1107/S1600536813031826)
Supplement: Supplementary file 1 [file e-69-0m688-sup1.cif]

##############################################################################
#                                                                            #
# This CIF contains the data in a paper accepted for publication in          #
# Acta Crystallographica Section E. It conforms to the requirements of       #
# Notes for Authors for Acta Crystallographica Section E, and has been       #
# peer reviewed under the auspices of the IUCr Commission on Journals.       #
#                                                                            #
# Full details of the Crystallographic Information File format               #
# are given in the paper "The Crystallographic Information File (CIF):       #
# a New Standard Archive File for Crystallography" by S. R. Hall, F. H.      #
# Allen and I. D. Brown [Acta Cryst. (1991), A47, 655-685].                  #
#                                                                            #
# The current version of the core CIF dictionary is obtainable from          #
# ftp://ftp.iucr.org/pub/cif_core.dic.                                       #
#                                                                            #
# Software is freely available for graphical display of the structure(s)     #
# in this CIF. For information consult the CIF software page                 #
# http://www.iucr.org/resources/cif/software.                                #
#                                                                            #
# This file may be used for bona fide research purposes within the           #
# scientific community so long as proper attribution is given to the journal # 
# article from which it was obtained.                                        #
#                                                                            #
##############################################################################
data_I
_audit_creation_method     SHELXL-97
_database_code_depnum_ccdc_archive     'CCDC 973176'
_chemical_name_systematic
;\
{4-Chloro-<i>N</i>'-[(2-oxidonaphthalen-1-\
yl-\k<i>O</i>)methylidene]benzohydrazidato-\
\k^2^<i>N</i>',<i>O</i>}dimethyltin(IV)
;
_chemical_name_common     ?
_chemical_formula_moiety     'C20 H17 Cl N2 O2 Sn'
_chemical_formula_sum     'C20 H17 Cl N2 O2 Sn'
_chemical_formula_iupac     '[Sn (C H3)2 (C18 H11 Cl N2 O2)]'
_chemical_formula_weight     471.50
_chemical_melting_point     ?
_symmetry_cell_setting     monoclinic
_symmetry_space_group_name_H-M     'P 21/n'
_symmetry_space_group_name_Hall     '-P 2yn'
loop_
    _symmetry_equiv_pos_as_xyz
    'x, y, z'
    '-x+1/2, y+1/2, -z+1/2'
    '-x, -y, -z'
    'x-1/2, -y-1/2, z-1/2'
_cell_length_a     8.7927(8)
_cell_length_b     17.4170(15)
_cell_length_c     12.5014(12)
_cell_angle_alpha     90.00
_cell_angle_beta     98.690(9)
_cell_angle_gamma     90.00
_cell_volume     1892.5(3)
_cell_formula_units_Z     4
_cell_measurement_reflns_used     2600
_cell_measurement_theta_min     2.6137
_cell_measurement_theta_max     28.4656
_cell_measurement_temperature     293(2)
_exptl_crystal_description     block
_exptl_crystal_colour     orange
_exptl_crystal_size_max     0.24
_exptl_crystal_size_mid     0.23
_exptl_crystal_size_min     0.13
_exptl_crystal_density_diffrn     1.655
_exptl_crystal_density_meas     ?
_exptl_crystal_density_method     'not measured'
_exptl_crystal_F_000     936
_exptl_absorpt_coefficient_mu     1.508
_exptl_absorpt_correction_type     multi-scan
_exptl_absorpt_process_details     '(SADABS; Sheldrick, 1996)'
_exptl_absorpt_correction_T_min     0.7136
_exptl_absorpt_correction_T_max     0.8281
_exptl_special_details
;
;
_diffrn_ambient_temperature     293(2)
_diffrn_radiation_type     MoK\a
_diffrn_radiation_wavelength     0.71073
_diffrn_radiation_source     'fine-focus sealed tube'
_diffrn_radiation_monochromator     graphite
_diffrn_measurement_device_type     'Siemens SMART CCD area-detector'
_diffrn_measurement_method     '\f and \w scans'
_diffrn_detector_area_resol_mean     ?
_diffrn_reflns_number     11127
_diffrn_reflns_av_R_equivalents     0.0470
_diffrn_reflns_av_sigmaI/netI     0.0479
_diffrn_reflns_theta_min     2.62
_diffrn_reflns_theta_max     25.02
_diffrn_reflns_theta_full     25.02
_diffrn_measured_fraction_theta_max     0.999
_diffrn_measured_fraction_theta_full     0.999
_diffrn_reflns_limit_h_min     -8
_diffrn_reflns_limit_h_max     10
_diffrn_reflns_limit_k_min     -20
_diffrn_reflns_limit_k_max     19
_diffrn_reflns_limit_l_min     -14
_diffrn_reflns_limit_l_max     14
_diffrn_standards_number     ?
_diffrn_standards_interval_count     ?
_diffrn_standards_interval_time     ?
_diffrn_standards_decay_%     ?
_reflns_number_total     3343
_reflns_number_gt     2584
_reflns_threshold_expression     I>2\s(I)
_refine_ls_structure_factor_coef     Fsqd
_refine_ls_matrix_type     full
_refine_ls_R_factor_all     0.0577
_refine_ls_R_factor_gt     0.0397
_refine_ls_wR_factor_gt     0.0929
_refine_ls_wR_factor_ref     0.1074
_refine_ls_goodness_of_fit_ref     1.060
_refine_ls_restrained_S_all     1.060
_refine_ls_number_reflns     3343
_refine_ls_number_parameters     237
_refine_ls_number_restraints     0
_refine_ls_hydrogen_treatment     constr
_refine_ls_weighting_scheme     calc
_refine_ls_weighting_details
         'calc w=1/[\s^2^(Fo^2^)+(0.0488P)^2^+0.4409P] where P=(Fo^2^+2Fc^2^)/3'
_atom_sites_solution_hydrogens     geom
_atom_sites_solution_primary     direct
_atom_sites_solution_secondary     difmap
_refine_ls_shift/su_max     0.001
_refine_ls_shift/su_mean     0.000
_refine_diff_density_max     0.830
_refine_diff_density_min     -0.609
_refine_ls_extinction_method     none
_refine_ls_extinction_coef     ?
loop_
    _atom_type_symbol
    _atom_type_description
    _atom_type_scat_dispersion_real
    _atom_type_scat_dispersion_imag
    _atom_type_scat_source
    'C' 'C' 0.0033 0.0016
                         'International Tables Vol C Tables 4.2.6.8 and 6.1.1.4'
    'H' 'H' 0.0000 0.0000
                         'International Tables Vol C Tables 4.2.6.8 and 6.1.1.4'
    'O' 'O' 0.0106 0.0060
                         'International Tables Vol C Tables 4.2.6.8 and 6.1.1.4'
    'N' 'N' 0.0061 0.0033
                         'International Tables Vol C Tables 4.2.6.8 and 6.1.1.4'
    'Cl' 'Cl' 0.1484 0.1585
                         'International Tables Vol C Tables 4.2.6.8 and 6.1.1.4'
    'Sn' 'Sn' -0.6537 1.4246
                         'International Tables Vol C Tables 4.2.6.8 and 6.1.1.4'
_computing_data_collection     'SMART (Siemens, 1996)'
_computing_cell_refinement     'SAINT (Siemens, 1996)'
_computing_data_reduction     'SAINT (Siemens, 1996)'
_computing_structure_solution     'SHELXS97 (Sheldrick, 2008)'
_computing_structure_refinement     'SHELXL97 (Sheldrick, 2008)'
_computing_molecular_graphics     'SHELXTL (Sheldrick, 2008)'
_computing_publication_material     'SHELXTL (Sheldrick, 2008)'
loop_
    _atom_site_type_symbol
    _atom_site_label
    _atom_site_fract_x
    _atom_site_fract_y
    _atom_site_fract_z
    _atom_site_U_iso_or_equiv
    _atom_site_adp_type
    _atom_site_calc_flag
    _atom_site_refinement_flags
    _atom_site_occupancy
    _atom_site_symmetry_multiplicity
    _atom_site_disorder_assembly
    _atom_site_disorder_group
    Sn Sn1 -0.14514(4) 0.026153(19) 0.73069(3) 0.04369(15) Uani d . 1 1 . .
    O O1 -0.1839(4) 0.1313(2) 0.8117(3) 0.0542(9) Uani d . 1 1 . .
    O O2 -0.0073(4) -0.0641(2) 0.6906(3) 0.0597(10) Uani d . 1 1 . .
    N N1 0.0353(5) 0.1015(2) 0.9316(3) 0.0511(10) Uani d . 1 1 . .
    N N2 0.0421(5) 0.0380(2) 0.8630(3) 0.0447(10) Uani d . 1 1 . .
    C C1 -0.1055(5) 0.2148(3) 0.9621(4) 0.0408(11) Uani d . 1 1 . .
    C C2 -0.0132(5) 0.2290(3) 1.0615(4) 0.0457(12) Uani d . 1 1 . .
    H H2 0.0645 0.1945 1.0874 0.055 Uiso calc R 1 1 . .
    C C3 -0.0355(6) 0.2931(3) 1.1216(4) 0.0532(13) Uani d . 1 1 . .
    H H3 0.0261 0.3019 1.1878 0.064 Uiso calc R 1 1 . .
    C C4 -0.1512(6) 0.3443(3) 1.0820(4) 0.0528(13) Uani d . 1 1 . .
    C C5 -0.2422(6) 0.3321(3) 0.9852(4) 0.0534(13) Uani d . 1 1 . .
    H H5 -0.3192 0.3671 0.9599 0.064 Uiso calc R 1 1 . .
    C C6 -0.2204(6) 0.2679(3) 0.9248(4) 0.0503(12) Uani d . 1 1 . .
    H H6 -0.2826 0.2599 0.8587 0.060 Uiso calc R 1 1 . .
    C C7 -0.0849(5) 0.1448(3) 0.8972(4) 0.0446(11) Uani d . 1 1 . .
    C C8 0.1604(5) -0.0072(3) 0.8915(4) 0.0420(11) Uani d . 1 1 . .
    H H8 0.2257 0.0062 0.9543 0.050 Uiso calc R 1 1 . .
    C C9 0.2008(5) -0.0748(3) 0.8370(4) 0.0411(11) Uani d . 1 1 . .
    C C10 0.1179(6) -0.0978(3) 0.7378(4) 0.0466(12) Uani d . 1 1 . .
    C C11 0.1701(6) -0.1620(3) 0.6826(4) 0.0530(13) Uani d . 1 1 . .
    H H11 0.1140 -0.1776 0.6170 0.064 Uiso calc R 1 1 . .
    C C12 0.2989(6) -0.2008(3) 0.7233(4) 0.0555(13) Uani d . 1 1 . .
    H H12 0.3304 -0.2420 0.6847 0.067 Uiso calc R 1 1 . .
    C C13 0.3880(5) -0.1797(3) 0.8248(4) 0.0454(12) Uani d . 1 1 . .
    C C14 0.5222(6) -0.2202(3) 0.8669(4) 0.0543(13) Uani d . 1 1 . .
    H H14 0.5554 -0.2602 0.8268 0.065 Uiso calc R 1 1 . .
    C C15 0.6041(6) -0.2024(3) 0.9642(4) 0.0551(13) Uani d . 1 1 . .
    H H15 0.6932 -0.2294 0.9904 0.066 Uiso calc R 1 1 . .
    C C16 0.5533(6) -0.1430(3) 1.0250(4) 0.0539(13) Uani d . 1 1 . .
    H H16 0.6072 -0.1315 1.0930 0.065 Uiso calc R 1 1 . .
    C C17 0.4242(5) -0.1012(3) 0.9852(4) 0.0478(12) Uani d . 1 1 . .
    H H17 0.3932 -0.0614 1.0267 0.057 Uiso calc R 1 1 . .
    C C18 0.3378(5) -0.1170(3) 0.8833(4) 0.0413(11) Uani d . 1 1 . .
    C C19 -0.1543(7) 0.0779(4) 0.5774(4) 0.0695(16) Uani d . 1 1 . .
    H H19A -0.0524 0.0920 0.5662 0.104 Uiso calc R 1 1 . .
    H H19B -0.2178 0.1229 0.5739 0.104 Uiso calc R 1 1 . .
    H H19C -0.1970 0.0423 0.5223 0.104 Uiso calc R 1 1 . .
    C C20 -0.3234(7) -0.0415(4) 0.7770(5) 0.0732(18) Uani d . 1 1 . .
    H H20A -0.3626 -0.0755 0.7189 0.110 Uiso calc R 1 1 . .
    H H20B -0.4047 -0.0088 0.7932 0.110 Uiso calc R 1 1 . .
    H H20C -0.2841 -0.0711 0.8399 0.110 Uiso calc R 1 1 . .
    Cl Cl1 -0.1839(2) 0.42381(10) 1.16029(14) 0.0880(5) Uani d . 1 1 . .
loop_
    _atom_site_aniso_label
    _atom_site_aniso_U_11
    _atom_site_aniso_U_22
    _atom_site_aniso_U_33
    _atom_site_aniso_U_12
    _atom_site_aniso_U_13
    _atom_site_aniso_U_23
    Sn1 0.0436(2) 0.0429(2) 0.0436(2) -0.00084(15) 0.00346(16) -0.00068(16)
    O1 0.0518(19) 0.054(2) 0.054(2) 0.0098(17) 0.0001(17) -0.0102(18)
    O2 0.057(2) 0.067(2) 0.050(2) 0.017(2) -0.0076(17) -0.0145(19)
    N1 0.048(2) 0.047(3) 0.059(3) 0.004(2) 0.006(2) -0.007(2)
    N2 0.048(2) 0.039(2) 0.046(2) 0.0002(18) 0.0058(19) -0.0097(19)
    C1 0.042(2) 0.034(3) 0.048(3) -0.004(2) 0.010(2) 0.000(2)
    C2 0.040(3) 0.044(3) 0.053(3) 0.005(2) 0.006(2) 0.002(2)
    C3 0.051(3) 0.056(3) 0.050(3) 0.006(3) -0.001(2) -0.006(3)
    C4 0.060(3) 0.044(3) 0.055(3) 0.007(3) 0.010(3) -0.005(3)
    C5 0.057(3) 0.049(3) 0.051(3) 0.018(3) 0.000(3) 0.001(3)
    C6 0.052(3) 0.050(3) 0.046(3) 0.005(2) 0.000(2) 0.001(3)
    C7 0.045(3) 0.040(3) 0.048(3) -0.004(2) 0.008(2) 0.000(2)
    C8 0.040(3) 0.044(3) 0.040(3) -0.001(2) 0.001(2) -0.003(2)
    C9 0.040(2) 0.041(3) 0.043(3) -0.002(2) 0.009(2) -0.001(2)
    C10 0.050(3) 0.046(3) 0.045(3) 0.000(2) 0.011(2) -0.004(2)
    C11 0.064(3) 0.052(3) 0.041(3) 0.009(3) 0.002(2) -0.005(3)
    C12 0.066(3) 0.050(3) 0.052(3) 0.008(3) 0.015(3) -0.006(3)
    C13 0.049(3) 0.043(3) 0.047(3) 0.002(2) 0.015(2) 0.005(2)
    C14 0.058(3) 0.045(3) 0.062(3) 0.007(3) 0.013(3) 0.004(3)
    C15 0.048(3) 0.052(3) 0.066(3) 0.007(2) 0.007(3) 0.014(3)
    C16 0.044(3) 0.060(3) 0.055(3) -0.003(3) -0.002(2) 0.009(3)
    C17 0.050(3) 0.046(3) 0.048(3) -0.003(2) 0.009(2) 0.005(2)
    C18 0.044(3) 0.037(3) 0.044(3) -0.003(2) 0.008(2) 0.002(2)
    C19 0.091(4) 0.066(4) 0.051(3) 0.007(3) 0.008(3) 0.008(3)
    C20 0.067(4) 0.073(4) 0.082(5) -0.025(3) 0.018(4) -0.008(3)
    Cl1 0.1110(13) 0.0687(10) 0.0780(10) 0.0321(9) -0.0065(9) -0.0259(9)
loop_
    _geom_bond_atom_site_label_1
    _geom_bond_atom_site_label_2
    _geom_bond_site_symmetry_2
    _geom_bond_distance
    _geom_bond_publ_flag
    Sn1 O2 . 2.092(3) ?
    Sn1 C19 . 2.108(5) ?
    Sn1 C20 . 2.111(5) ?
    Sn1 O1 . 2.144(3) ?
    Sn1 N2 . 2.160(4) ?
    O1 C7 . 1.294(5) ?
    O2 C10 . 1.306(6) ?
    N1 C7 . 1.317(6) ?
    N1 N2 . 1.407(5) ?
    N2 C8 . 1.310(6) ?
    C1 C6 . 1.397(7) ?
    C1 C2 . 1.400(7) ?
    C1 C7 . 1.489(6) ?
    C2 C3 . 1.377(7) ?
    C2 H2 . 0.9300 ?
    C3 C4 . 1.387(7) ?
    C3 H3 . 0.9300 ?
    C4 C5 . 1.362(7) ?
    C4 Cl1 . 1.745(5) ?
    C5 C6 . 1.379(7) ?
    C5 H5 . 0.9300 ?
    C6 H6 . 0.9300 ?
    C8 C9 . 1.431(6) ?
    C8 H8 . 0.9300 ?
    C9 C10 . 1.399(7) ?
    C9 C18 . 1.455(6) ?
    C10 C11 . 1.426(7) ?
    C11 C12 . 1.351(7) ?
    C11 H11 . 0.9300 ?
    C12 C13 . 1.435(7) ?
    C12 H12 . 0.9300 ?
    C13 C14 . 1.406(7) ?
    C13 C18 . 1.422(6) ?
    C14 C15 . 1.353(7) ?
    C14 H14 . 0.9300 ?
    C15 C16 . 1.397(7) ?
    C15 H15 . 0.9300 ?
    C16 C17 . 1.377(7) ?
    C16 H16 . 0.9300 ?
    C17 C18 . 1.408(6) ?
    C17 H17 . 0.9300 ?
    C19 H19A . 0.9600 ?
    C19 H19B . 0.9600 ?
    C19 H19C . 0.9600 ?
    C20 H20A . 0.9600 ?
    C20 H20B . 0.9600 ?
    C20 H20C . 0.9600 ?
loop_
    _geom_angle_atom_site_label_1
    _geom_angle_atom_site_label_2
    _geom_angle_atom_site_label_3
    _geom_angle_site_symmetry_1
    _geom_angle_site_symmetry_3
    _geom_angle
    _geom_angle_publ_flag
    O2 Sn1 C19 . . 92.74(19) ?
    O2 Sn1 C20 . . 97.3(2) ?
    C19 Sn1 C20 . . 124.0(3) ?
    O2 Sn1 O1 . . 153.39(13) ?
    C19 Sn1 O1 . . 94.45(19) ?
    C20 Sn1 O1 . . 99.8(2) ?
    O2 Sn1 N2 . . 81.53(13) ?
    C19 Sn1 N2 . . 125.1(2) ?
    C20 Sn1 N2 . . 110.8(2) ?
    O1 Sn1 N2 . . 73.39(13) ?
    C7 O1 Sn1 . . 114.3(3) ?
    C10 O2 Sn1 . . 135.1(3) ?
    C7 N1 N2 . . 111.0(4) ?
    C8 N2 N1 . . 114.3(4) ?
    C8 N2 Sn1 . . 129.3(3) ?
    N1 N2 Sn1 . . 116.3(3) ?
    C6 C1 C2 . . 118.2(4) ?
    C6 C1 C7 . . 120.1(4) ?
    C2 C1 C7 . . 121.7(4) ?
    C3 C2 C1 . . 121.1(4) ?
    C3 C2 H2 . . 119.4 ?
    C1 C2 H2 . . 119.4 ?
    C2 C3 C4 . . 118.9(5) ?
    C2 C3 H3 . . 120.5 ?
    C4 C3 H3 . . 120.5 ?
    C5 C4 C3 . . 121.2(5) ?
    C5 C4 Cl1 . . 119.8(4) ?
    C3 C4 Cl1 . . 118.9(4) ?
    C4 C5 C6 . . 120.1(5) ?
    C4 C5 H5 . . 120.0 ?
    C6 C5 H5 . . 120.0 ?
    C5 C6 C1 . . 120.5(5) ?
    C5 C6 H6 . . 119.7 ?
    C1 C6 H6 . . 119.7 ?
    O1 C7 N1 . . 124.8(5) ?
    O1 C7 C1 . . 118.5(4) ?
    N1 C7 C1 . . 116.7(4) ?
    N2 C8 C9 . . 127.5(4) ?
    N2 C8 H8 . . 116.3 ?
    C9 C8 H8 . . 116.3 ?
    C10 C9 C8 . . 121.6(4) ?
    C10 C9 C18 . . 119.8(4) ?
    C8 C9 C18 . . 118.5(4) ?
    O2 C10 C9 . . 124.2(4) ?
    O2 C10 C11 . . 116.4(4) ?
    C9 C10 C11 . . 119.4(5) ?
    C12 C11 C10 . . 121.5(5) ?
    C12 C11 H11 . . 119.2 ?
    C10 C11 H11 . . 119.2 ?
    C11 C12 C13 . . 121.4(5) ?
    C11 C12 H12 . . 119.3 ?
    C13 C12 H12 . . 119.3 ?
    C14 C13 C18 . . 120.1(5) ?
    C14 C13 C12 . . 121.2(5) ?
    C18 C13 C12 . . 118.8(4) ?
    C15 C14 C13 . . 121.6(5) ?
    C15 C14 H14 . . 119.2 ?
    C13 C14 H14 . . 119.2 ?
    C14 C15 C16 . . 119.3(5) ?
    C14 C15 H15 . . 120.4 ?
    C16 C15 H15 . . 120.4 ?
    C17 C16 C15 . . 120.6(5) ?
    C17 C16 H16 . . 119.7 ?
    C15 C16 H16 . . 119.7 ?
    C16 C17 C18 . . 121.7(5) ?
    C16 C17 H17 . . 119.1 ?
    C18 C17 H17 . . 119.1 ?
    C17 C18 C13 . . 116.7(4) ?
    C17 C18 C9 . . 124.2(4) ?
    C13 C18 C9 . . 119.1(4) ?
    Sn1 C19 H19A . . 109.5 ?
    Sn1 C19 H19B . . 109.5 ?
    H19A C19 H19B . . 109.5 ?
    Sn1 C19 H19C . . 109.5 ?
    H19A C19 H19C . . 109.5 ?
    H19B C19 H19C . . 109.5 ?
    Sn1 C20 H20A . . 109.5 ?
    Sn1 C20 H20B . . 109.5 ?
    H20A C20 H20B . . 109.5 ?
    Sn1 C20 H20C . . 109.5 ?
    H20A C20 H20C . . 109.5 ?
    H20B C20 H20C . . 109.5 ?
loop_
    _geom_hbond_atom_site_label_D
    _geom_hbond_atom_site_label_H
    _geom_hbond_atom_site_label_A
    _geom_hbond_site_symmetry_A
    _geom_hbond_distance_DH
    _geom_hbond_distance_HA
    _geom_hbond_distance_DA
    _geom_hbond_angle_DHA
    C5 H5 O2 2_456 0.93 2.54 3.388(6) 152
data_global
_journal_date_recd_electronic     2013-11-14
_journal_date_accepted     2013-11-21
_journal_name_full     'Acta Crystallographica, Section E'
_journal_year     2013
_journal_volume     69
_journal_issue     12
_journal_page_first     m688
_journal_page_last     m688
_journal_paper_category     QM
_journal_paper_doi     10.1107/S1600536813031826
_journal_coeditor_code     LH5669
_publ_contact_author_name     'Jichun Cui'
_publ_contact_author_address
;
  College of Chemistry and Chemical Engineering
  Liaocheng University
  Shandong 252059
  People's Republic of China
;
_publ_contact_author_email     jchcui@163.com
_publ_contact_author_fax     '86 635 8230602'
_publ_contact_author_phone     '86 635 8230602'
_publ_section_title
;\
{4-Chloro-<i>N</i>'-[(2-oxidonaphthalen-1-yl-\k<i>O</i>)methylidene]\
benzohydrazidato-\k^2^<i>N</i>',<i>O</i>}dimethyltin(IV)
;
loop_
    _publ_author_name
    _publ_author_address
    'Jichun Cui'
;
  College of Chemistry and Chemical Engineering
  Liaocheng University
  Shandong 252059
  People's Republic of China
;
    'Yanling Qiao'
;
  College of Chemistry and Chemical Engineering
  Liaocheng University
  Shandong 252059
  People's Republic of China
;
    'Fei Wang'
;
  College of Chemistry and Chemical Engineering
  Liaocheng University
  Shandong 252059
  People's Republic of China
;
