# Supplementary material for: {4-Chloro-N′-[(2-oxidonaphthalen-1-yl-κO)methyl­idene]benzohydrazidato-κ2 N′,O}di­methyl­tin(IV)
Source: Acta Crystallogr Sect E Struct Rep Online. 2013 Nov 30;69(Pt 12):m688. doi: 10.1107/S1600536813031826 (PMC3885012; doi:10.1107/S1600536813031826)
Supplement: Supplementary file 2 [file e-69-0m688-Isup2.hkl]

# 
# h,k,l, Fc-squared, Fo-squared, sigma(Fo-squared) and status flag 
# 
data_I
_shelx_title ' I in P2(1)/n' 
_shelx_refln_list_code          4 
_shelx_F_calc_maximum      294.62 
_exptl_crystal_F_000       936.00 
_reflns_d_resolution_high  0.8403 
 
loop_ 
 _symmetry_equiv_pos_as_xyz 
 'x, y, z' 
 '-x+1/2, y+1/2, -z+1/2' 
 '-x, -y, -z' 
 'x-1/2, -y-1/2, z-1/2' 
 
_cell_length_a     8.7927 
_cell_length_b    17.4170 
_cell_length_c    12.5014 
_cell_angle_alpha  90.000 
_cell_angle_beta   98.690 
_cell_angle_gamma  90.000 
 
_shelx_F_squared_multiplier     1.000 
 
loop_ 
 _refln_index_h 
 _refln_index_k 
 _refln_index_l 
 _refln_F_squared_calc 
 _refln_F_squared_meas 
 _refln_F_squared_sigma 
 _refln_observed_status 
   2   0   0     2645.39     2627.98    157.56 o 
   4   0   0    13086.24    13839.81    359.19 o 
   6   0   0     8503.84     8828.87    163.72 o 
   8   0   0      329.19      397.68     53.20 o 
  10   0   0      604.12      613.32     87.35 o 
   1   1   0    24107.34    25110.59    229.28 o 
   2   1   0    19626.61    20157.71    123.22 o 
   3   1   0     8439.17     8172.44     82.62 o 
   4   1   0      769.93      711.31     30.73 o 
   5   1   0       14.68       -5.05      7.92 o 
   6   1   0        0.94        7.58     10.32 o 
   7   1   0     5328.35     5834.71    115.51 o 
   8   1   0       37.82       62.36     17.77 o 
   9   1   0      112.09      100.46     20.86 o 
  10   1   0       17.38        0.58     15.22 o 
   1   2   0     6038.34     6186.83     89.34 o 
   2   2   0     4155.78     3972.44     88.01 o 
   3   2   0     1301.76     1249.71     35.46 o 
   4   2   0    12613.73    13356.05    155.36 o 
   5   2   0     4787.78     5309.57     98.29 o 
   6   2   0     5906.62     6228.77    133.40 o 
   7   2   0      109.15      102.61     16.53 o 
   8   2   0      202.41      175.98     23.83 o 
   9   2   0        3.97       21.98     25.39 o 
  10   2   0     1013.45      957.51     69.33 o 
   1   3   0    23287.99    23238.41    118.69 o 
   2   3   0    14004.87    14095.44    217.10 o 
   3   3   0     9350.52     9463.07    116.01 o 
   4   3   0    13949.49    15075.24    221.64 o 
   5   3   0       64.34       74.19     13.69 o 
   6   3   0     1101.22     1126.82     57.24 o 
   7   3   0     3372.61     3543.68    109.76 o 
   8   3   0      152.68      115.41     17.30 o 
   9   3   0      144.74      168.39     28.46 o 
  10   3   0       14.85       -5.75     18.09 o 
   0   4   0     4612.58     4299.54    184.73 o 
   1   4   0     3079.55     2860.70     62.77 o 
   2   4   0        7.33        0.62     10.36 o 
   3   4   0      859.40      674.92     30.24 o 
   4   4   0     2809.55     2583.62     57.02 o 
   5   4   0     2275.73     2267.73     59.65 o 
   6   4   0     1973.77     2011.11     75.07 o 
   7   4   0       80.53       39.28     14.90 o 
   8   4   0     1061.85     1057.07     74.87 o 
   9   4   0      609.10      592.53     59.54 o 
  10   4   0      348.19      361.32     47.83 o 
   1   5   0      639.31      529.50     25.09 o 
   2   5   0    13355.49    13668.09    155.64 o 
   3   5   0     9883.14    10056.32    139.74 o 
   4   5   0     5143.61     5535.88    139.25 o 
   5   5   0      278.39      295.86     21.74 o 
   6   5   0     1789.60     1828.02     70.96 o 
   7   5   0     1729.98     1782.19     86.25 o 
   8   5   0      735.24      757.35     64.31 o 
   9   5   0      313.57      233.94     43.23 o 
  10   5   0       79.32       82.38     23.55 o 
   0   6   0      418.85      336.38     30.92 o 
   1   6   0     2465.05     2263.17     63.01 o 
   2   6   0      825.16      712.63     49.33 o 
   3   6   0      831.49      780.08     39.17 o 
   4   6   0     6280.42     6808.52    122.60 o 
   5   6   0     5160.59     5374.79     98.09 o 
   6   6   0      181.72      182.32     23.46 o 
   7   6   0       36.56       25.26     16.16 o 
   8   6   0      216.52      193.18     49.98 o 
   9   6   0      814.64      760.72    101.56 o 
   1   7   0     1634.87     1643.00     46.93 o 
   2   7   0    13935.02    14429.48    169.30 o 
   3   7   0     8209.13     8619.43    155.66 o 
   4   7   0     1992.75     1916.73     67.56 o 
   5   7   0       84.33       58.15     10.05 o 
   6   7   0     2486.39     2677.27    116.18 o 
   7   7   0      126.44      106.34     35.25 o 
   8   7   0     1830.98     1952.02    181.99 o 
   9   7   0       98.44       21.39     34.19 o 
   0   8   0        5.70       -0.42     30.43 o 
   1   8   0     7940.93     7881.51    119.03 o 
   2   8   0       16.73       20.98     12.15 o 
   3   8   0      751.56      634.06     71.90 o 
   4   8   0      530.89      546.46     37.72 o 
   5   8   0     4937.58     5097.67    139.57 o 
   6   8   0       55.13       37.94     18.88 o 
   7   8   0      154.73      160.54     49.45 o 
   8   8   0        2.11       -1.50     27.76 o 
   9   8   0      700.96      646.01    106.14 o 
   1   9   0       25.84       23.38      9.06 o 
   2   9   0    10554.48    11018.54    203.24 o 
   3   9   0     1036.11     1053.67     54.54 o 
   4   9   0     1007.74      945.18     59.60 o 
   5   9   0      125.73      172.27     23.56 o 
   6   9   0     1584.36     1705.94    136.11 o 
   7   9   0      139.97       73.34    126.05 o 
   8   9   0     1063.61     1018.71    166.68 o 
   9   9   0        0.33        8.59     22.49 o 
   0  10   0        4.76       25.38     15.28 o 
   1  10   0    10051.53    10340.02    145.20 o 
   2  10   0       63.49       45.24     11.97 o 
   3  10   0      439.72      504.71     49.83 o 
   4  10   0       19.35        0.88      8.44 o 
   5  10   0     5770.47     5862.95    202.74 o 
   6  10   0      117.29      121.58     36.03 o 
   7  10   0       50.51       89.67     41.58 o 
   8  10   0        3.32       -1.26     28.68 o 
   9  10   0      608.63      581.55     93.17 o 
   1  11   0      434.36      405.66     30.95 o 
   2  11   0     3021.55     3034.14    103.63 o 
   3  11   0      211.31      186.75     27.48 o 
   4  11   0       58.06       25.95     14.36 o 
   5  11   0       18.34       -3.17     16.80 o 
   6  11   0     2435.81     2595.57    330.47 o 
   7  11   0       17.25       37.51     49.76 o 
   8  11   0      557.37      609.18    130.47 o 
   0  12   0      733.96      840.27     71.78 o 
   1  12   0     6182.38     6758.99    157.92 o 
   2  12   0      425.27      431.43     41.42 o 
   3  12   0      759.67      712.10     54.80 o 
   4  12   0      371.34      321.59     44.21 o 
   5  12   0     3514.54     3796.71    219.55 o 
   6  12   0       96.97       94.38     41.26 o 
   7  12   0       17.53        4.04     39.25 o 
   8  12   0       10.09      -14.90     28.40 o 
   1  13   0      307.94      308.31     35.88 o 
   2  13   0     1420.48     1513.55     81.63 o 
   3  13   0      700.03      603.95     52.06 o 
   4  13   0     1731.08     1569.41     97.57 o 
   5  13   0        4.57        2.39     24.79 o 
   6  13   0      993.79      990.86    111.31 o 
   7  13   0      132.63       70.92     28.15 o 
   8  13   0      366.48      412.43     80.16 o 
   0  14   0      318.22      353.71     44.35 o 
   1  14   0      730.36      743.98     58.32 o 
   2  14   0       31.40       52.24     24.58 o 
   3  14   0     1378.83     1359.74     83.93 o 
   4  14   0      813.00      734.74     76.65 o 
   5  14   0     1324.92     1226.42    211.48 o 
   6  14   0       79.87       91.99     32.97 o 
   7  14   0        1.20       19.95     25.74 o 
   1  15   0     1378.84     1449.56     77.42 o 
   2  15   0     4678.20     5168.79    177.66 o 
   3  15   0      855.94      825.64     91.16 o 
   4  15   0      258.95      285.41     47.01 o 
   5  15   0       39.20      -16.87     30.48 o 
   6  15   0      140.50       86.12     55.85 o 
   7  15   0      657.56      547.33     97.83 o 
   0  16   0     3439.92     4021.48    222.96 o 
   1  16   0      531.35      596.25     52.55 o 
   2  16   0        0.65      -10.20     14.74 o 
   3  16   0        1.24       38.61     23.86 o 
   4  16   0      773.37      790.05     80.82 o 
   5  16   0      178.86      174.61     75.34 o 
   6  16   0      121.11      108.57     46.62 o 
   1  17   0      609.09      549.46     58.87 o 
   2  17   0      386.53      455.55     54.34 o 
   3  17   0     1589.45     1802.19    121.59 o 
   4  17   0       70.52       37.14     26.56 o 
   5  17   0      178.80      239.22     51.90 o 
   0  18   0     1394.67     1712.98    239.93 o 
   1  18   0       57.92       59.92     29.68 o 
   2  18   0      202.99      217.99     39.51 o 
   3  18   0       38.03       23.38     33.66 o 
   4  18   0      831.81     1015.39    115.28 o 
   5  18   0       19.58       59.61     55.40 o 
   1  19   0      451.70      608.33    102.23 o 
   2  19   0        0.74       19.36     20.29 o 
   3  19   0      605.72      719.02     71.33 o 
   4  19   0        8.71      -30.63     31.36 o 
   0  20   0     1068.12     1383.78    226.21 o 
   1  20   0        0.04      -20.42     41.68 o 
   2  20   0      208.73      244.89     72.22 o 
  -9   0   1     1434.89     1546.19    113.63 o 
  -7   0   1      285.66      329.23     41.89 o 
  -5   0   1     2920.22     2687.90     83.41 o 
  -3   0   1     2681.89     2611.12     76.83 o 
  -1   0   1     5158.16     5692.36    114.06 o 
   1   0   1     2279.38     2252.35     62.58 o 
   3   0   1     1403.56     1417.39    109.71 o 
   5   0   1    14361.38    14494.77    238.29 o 
   7   0   1       42.73       27.46     14.45 o 
   9   0   1      808.97      856.91     80.86 o 
 -10   1   1       68.00       49.37     17.74 o 
  -9   1   1        2.07      -22.14     15.80 o 
  -8   1   1      887.48      880.88     52.75 o 
  -7   1   1       87.39       70.46     13.56 o 
  -6   1   1     5963.60     6483.19    104.14 o 
  -5   1   1       55.74       49.30     10.82 o 
  -4   1   1     5423.18     4977.63    146.93 o 
  -3   1   1      346.27      352.25     21.70 o 
  -2   1   1    54528.60    57575.75    827.63 o 
  -1   1   1     1463.77     1578.57     35.19 o 
   1   1   1     9363.51     9061.17    110.48 o 
   2   1   1    11597.93    12106.66    119.33 o 
   3   1   1     3196.14     3399.54     69.34 o 
   4   1   1     7062.92     7794.10    406.57 o 
   5   1   1       79.38      101.44     18.60 o 
   6   1   1     1680.80     1566.59     60.79 o 
   7   1   1        7.26      -15.31     10.21 o 
   8   1   1     2629.25     2650.04     93.40 o 
   9   1   1        8.30       -2.09     13.01 o 
  10   1   1       13.13       27.13     17.31 o 
 -10   2   1      144.67      123.59     26.63 o 
  -9   2   1      891.71      976.96     65.73 o 
  -8   2   1       98.29       85.00     15.99 o 
  -7   2   1       16.22        0.08     12.00 o 
  -6   2   1      342.96      300.62     29.79 o 
  -5   2   1    10372.08    11018.67    213.33 o 
  -4   2   1     2428.29     2482.09     65.66 o 
  -3   2   1     2946.68     2981.16    107.11 o 
  -2   2   1     1043.86     1225.84     29.83 o 
  -1   2   1     9748.73    10425.79    137.90 o 
   0   2   1     2423.56     2307.61     59.46 o 
   1   2   1    18065.89    16735.46    417.24 o 
   2   2   1     3912.21     3941.73     72.61 o 
   3   2   1     2491.14     2541.84     72.65 o 
   4   2   1      124.64      168.33     20.08 o 
   5   2   1    10042.38    10830.59    161.54 o 
   6   2   1      264.88      232.12     23.18 o 
   7   2   1      127.77      129.76     19.75 o 
   8   2   1      165.70      144.67     21.93 o 
   9   2   1     1524.47     1520.03     75.94 o 
  10   2   1      179.52      164.91     34.24 o 
 -10   3   1       45.22       17.96     17.41 o 
  -9   3   1       23.16       15.23     12.90 o 
  -8   3   1     1232.81     1313.63     63.38 o 
  -7   3   1      992.45     1035.01     57.42 o 
  -6   3   1     3018.16     3073.73     91.46 o 
  -5   3   1       18.07        7.97      8.16 o 
  -4   3   1      109.39       86.59     13.87 o 
  -3   3   1      644.29      582.55     26.48 o 
  -2   3   1      253.02      196.19     18.65 o 
  -1   3   1      155.45      139.02     14.14 o 
   0   3   1     1651.55     1652.54     31.24 o 
   1   3   1     1477.61     1232.72     53.06 o 
   2   3   1    16232.88    15219.79    408.13 o 
   3   3   1     2304.43     2211.44     55.78 o 
   4   3   1     4793.58     5010.80     87.39 o 
   5   3   1     1159.32     1166.27     61.26 o 
   6   3   1     3545.75     3676.69    104.01 o 
   7   3   1      873.20      828.40     54.05 o 
   8   3   1     1297.62     1395.90     75.10 o 
   9   3   1      767.36      730.41     65.39 o 
  10   3   1      180.90      124.67     28.12 o 
 -10   4   1      334.58      256.04     48.56 o 
  -9   4   1      780.12      807.36     60.63 o 
  -8   4   1      239.01      201.95     32.75 o 
  -7   4   1       13.01       -1.87     10.07 o 
  -6   4   1      995.83     1036.96     52.36 o 
  -5   4   1     6726.51     7193.80    161.15 o 
  -4   4   1     2681.12     2636.96     58.27 o 
  -3   4   1     3169.70     3197.97     60.38 o 
  -2   4   1      138.10      183.65     20.42 o 
  -1   4   1    23665.75    23913.65    225.82 o 
   0   4   1    18354.72    16927.76    170.51 o 
   1   4   1    10208.70     9325.91    222.63 o 
   2   4   1    12935.37    12874.64    178.37 o 
   3   4   1     1240.57     1341.33     51.29 o 
   4   4   1     6781.14     7489.66    117.03 o 
   5   4   1     6204.00     6507.78    120.52 o 
   6   4   1     1147.18     1165.47     66.22 o 
   7   4   1       19.43        4.41     15.12 o 
   8   4   1       63.38       92.69     23.69 o 
   9   4   1      888.32      848.94     87.01 o 
  10   4   1      289.05      223.82     37.74 o 
 -10   5   1      344.76      321.98     68.00 o 
  -9   5   1       74.67       52.00     21.57 o 
  -8   5   1      592.76      603.54     66.49 o 
  -7   5   1     1586.10     1773.18    105.41 o 
  -6   5   1     1959.47     2134.81     82.25 o 
  -5   5   1     1077.96     1061.06     59.43 o 
  -4   5   1      698.66      720.58     33.17 o 
  -3   5   1     4692.84     5010.67     99.22 o 
  -2   5   1     6405.54     6378.56    123.11 o 
  -1   5   1     5193.18     5004.75    180.14 o 
   0   5   1        1.27       -6.70      5.75 o 
   1   5   1     1043.93      914.67     32.09 o 
   2   5   1     4831.60     4969.95     79.55 o 
   3   5   1     7232.55     7168.86    103.41 o 
   4   5   1        6.57       13.90      8.34 o 
   5   5   1       77.86       68.03     18.45 o 
   6   5   1     2218.99     2164.63     67.41 o 
   7   5   1     2012.64     2050.53     87.51 o 
   8   5   1      122.13      119.43     33.94 o 
   9   5   1      290.94      292.44     49.48 o 
  -9   6   1       83.72       61.04     69.09 o 
  -8   6   1      707.65      661.48     68.02 o 
  -7   6   1       33.63       30.94     16.56 o 
  -6   6   1     1541.24     1595.05     69.69 o 
  -5   6   1     3366.28     3410.31     71.55 o 
  -4   6   1     8964.26     9245.88    197.76 o 
  -3   6   1      364.23      357.19     27.28 o 
  -2   6   1      127.53      110.78     18.12 o 
  -1   6   1     4952.82     4854.63     78.87 o 
   0   6   1     4883.84     4501.91     72.66 o 
   1   6   1     6579.48     6438.15    103.08 o 
   2   6   1      174.76      122.53     16.43 o 
   3   6   1      249.27      310.41     24.10 o 
   4   6   1     6802.46     6892.38    124.30 o 
   5   6   1     1238.52     1154.49     51.60 o 
   6   6   1      831.06      745.69     45.51 o 
   7   6   1        8.92      -12.27     15.74 o 
   8   6   1      246.64      200.91     40.46 o 
   9   6   1      249.59      264.57     52.35 o 
  -9   7   1       58.77       14.98     37.77 o 
  -8   7   1        2.74      -13.94     30.30 o 
  -7   7   1     2340.27     2463.18    147.80 o 
  -6   7   1      239.99      282.14     40.27 o 
  -5   7   1      888.99      876.81     41.81 o 
  -4   7   1        4.12       12.66     10.48 o 
  -3   7   1     8507.77     9016.29    143.63 o 
  -2   7   1      912.32      933.83     53.58 o 
  -1   7   1    10479.50    10655.33    173.17 o 
   0   7   1      222.71      206.75     17.36 o 
   1   7   1     2813.71     2850.65     73.95 o 
   2   7   1     3201.80     3066.39    119.40 o 
   3   7   1    10880.09    11466.23    197.89 o 
   4   7   1      130.88      129.48     20.48 o 
   5   7   1      135.78      123.48     19.35 o 
   6   7   1      690.04      621.96     78.36 o 
   7   7   1     1486.76     1424.03    123.29 o 
   8   7   1      422.05      397.80     73.53 o 
   9   7   1        9.61      -27.93     26.72 o 
  -9   8   1       50.83        5.50     26.60 o 
  -8   8   1      727.37      850.23    103.57 o 
  -7   8   1       67.49       46.90     33.62 o 
  -6   8   1      452.89      445.73     59.10 o 
  -5   8   1      581.52      576.93     40.19 o 
  -4   8   1     6737.13     7049.85    139.06 o 
  -3   8   1       33.90       19.85      8.58 o 
  -2   8   1       15.25       29.42     15.31 o 
  -1   8   1     4286.09     4532.90     89.60 o 
   0   8   1    17297.75    17960.21    201.15 o 
   1   8   1     2985.00     3164.32     84.20 o 
   2   8   1      316.98      268.85     37.69 o 
   3   8   1        2.20      -17.44     13.72 o 
   4   8   1     4234.51     4341.54    104.43 o 
   5   8   1      311.89      262.83     27.14 o 
   6   8   1     2653.25     2536.90    158.23 o 
   7   8   1        2.70       57.50     30.26 o 
   8   8   1      391.62      380.89     83.94 o 
   9   8   1       16.92       27.07     22.90 o 
  -9   9   1      104.29       61.24     51.19 o 
  -8   9   1       21.25       -4.61     51.78 o 
  -7   9   1     2364.71     2433.45    169.52 o 
  -6   9   1      294.66      347.20     75.78 o 
  -5   9   1       91.55       74.81     18.13 o 
  -4   9   1      299.98      353.57     32.69 o 
  -3   9   1     9476.37    10207.27    170.76 o 
  -2   9   1       83.48       59.13     30.45 o 
  -1   9   1    10913.08    11398.48    152.23 o 
   0   9   1     3883.88     4411.56     90.25 o 
   1   9   1     7306.60     7611.65    139.34 o 
   2   9   1        8.00       14.87     11.97 o 
   3   9   1    10781.18    11527.66    224.97 o 
   4   9   1       91.03       60.20     30.12 o 
   5   9   1       13.26        7.48     12.80 o 
   6   9   1       44.38      -30.41     87.63 o 
   7   9   1     1306.30     1341.15    123.81 o 
   8   9   1        6.54       -5.51     25.47 o 
   9   9   1      198.01      112.51     41.24 o 
  -9  10   1        3.77      -12.89     48.63 o 
  -8  10   1      439.06      554.27     85.82 o 
  -7  10   1        0.02       -6.05     27.24 o 
  -6  10   1      857.21      998.06    103.38 o 
  -5  10   1      269.40      271.65     30.62 o 
  -4  10   1     4319.61     4488.40    130.18 o 
  -3  10   1      185.08      168.03     23.15 o 
  -2  10   1      611.62      587.47     44.13 o 
  -1  10   1     1073.94     1043.37     46.00 o 
   0  10   1    11309.21    12417.66    161.81 o 
   1  10   1      802.01      807.91     47.96 o 
   2  10   1       47.48       59.69     12.60 o 
   3  10   1       78.55       85.04     21.96 o 
   4  10   1     4106.78     4261.32    148.42 o 
   5  10   1       27.38        9.41     22.46 o 
   6  10   1      846.27      733.11     90.55 o 
   7  10   1       14.80       35.18     32.39 o 
   8  10   1      258.00      325.68     67.98 o 
  -8  11   1       45.17       53.16     37.05 o 
  -7  11   1     1599.94     1814.61    152.00 o 
  -6  11   1      275.46      278.13     58.60 o 
  -5  11   1      108.89       87.99     54.67 o 
  -4  11   1        4.68       -4.41      7.82 o 
  -3  11   1     8559.31     9660.16    220.57 o 
  -2  11   1      993.72      930.42     57.43 o 
  -1  11   1    10404.75    11657.43    175.02 o 
   0  11   1      237.14      217.78     22.08 o 
   1  11   1     3284.46     3352.27    104.18 o 
   2  11   1      216.25      179.26     24.53 o 
   3  11   1     7522.59     7946.22    171.29 o 
   4  11   1      250.01      263.89     39.99 o 
   5  11   1      191.10      168.64     35.54 o 
   6  11   1      258.49      148.31     65.89 o 
   7  11   1     1669.86     1628.87    195.88 o 
   8  11   1       51.78      120.23     43.45 o 
  -8  12   1      418.61      349.58     71.07 o 
  -7  12   1        3.08        7.69     40.27 o 
  -6  12   1     1166.82     1103.37    141.43 o 
  -5  12   1     1980.58     1920.63    221.94 o 
  -4  12   1        7.71       14.99     14.21 o 
  -3  12   1      420.05      417.32     42.42 o 
  -2  12   1      195.08      146.64     25.26 o 
  -1  12   1     2736.84     2850.56     97.84 o 
   0  12   1     4298.94     4376.72    107.15 o 
   1  12   1     2900.62     3081.29    106.27 o 
   2  12   1      440.39      368.02     37.55 o 
   3  12   1      130.82      101.62     20.88 o 
   4  12   1     1807.65     1896.79    109.05 o 
   5  12   1      689.61      788.93     72.37 o 
   6  12   1      662.17      571.09    139.98 o 
   7  12   1       51.92       19.29     21.66 o 
   8  12   1      139.71      130.72    108.34 o 
  -8  13   1       52.53       69.45     98.79 o 
  -7  13   1     1368.57     1499.78    197.25 o 
  -6  13   1      241.68      211.12     65.54 o 
  -5  13   1      353.63      322.52     62.02 o 
  -4  13   1      565.42      588.53     51.99 o 
  -3  13   1      585.60      520.56     49.59 o 
  -2  13   1      340.06      252.51     36.12 o 
  -1  13   1     1842.89     1963.95     78.80 o 
   0  13   1      243.95      228.72     25.39 o 
   1  13   1     1215.07     1232.48     71.08 o 
   2  13   1     1917.16     1862.04    117.53 o 
   3  13   1     1713.20     1605.37     83.67 o 
   4  13   1      321.38      320.58     38.22 o 
   5  13   1        1.06       -4.49     23.18 o 
   6  13   1      233.24      247.62     57.32 o 
   7  13   1      747.05      705.18    186.12 o 
  -7  14   1       35.65       52.11     36.64 o 
  -6  14   1      334.62      277.27     84.49 o 
  -5  14   1     1003.25     1053.57    116.47 o 
  -4  14   1     1572.51     1617.08     91.79 o 
  -3  14   1      561.24      481.02     48.90 o 
  -2  14   1        3.00        0.54     11.93 o 
  -1  14   1      917.70      905.22     58.71 o 
   0  14   1     2311.53     2415.02     88.42 o 
   1  14   1     2306.26     2375.53    102.42 o 
   2  14   1      811.83      731.46     58.64 o 
   3  14   1      748.50      682.00     69.48 o 
   4  14   1      584.17      644.02     69.03 o 
   5  14   1     1405.29     1455.20    138.17 o 
   6  14   1      331.06      282.77     62.94 o 
   7  14   1       80.50      110.12     30.34 o 
  -7  15   1      365.61      380.87     63.42 o 
  -6  15   1      424.86      415.41    126.39 o 
  -5  15   1      240.06      183.31     39.25 o 
  -4  15   1       21.43       -5.80     19.53 o 
  -3  15   1      191.70      222.46     32.37 o 
  -2  15   1     1980.90     2189.26     97.16 o 
  -1  15   1      135.52      136.97     25.53 o 
   0  15   1       18.08       28.75     13.47 o 
   1  15   1      318.28      311.38     43.20 o 
   2  15   1       25.63       22.89     43.17 o 
   3  15   1      188.22      189.02     38.56 o 
   4  15   1      528.68      536.39     94.84 o 
   5  15   1       88.09      100.43     35.09 o 
   6  15   1      804.02      761.08    109.27 o 
  -6  16   1      108.18      124.22     37.33 o 
  -5  16   1     1307.22     1332.09    111.57 o 
  -4  16   1      951.68     1047.62     84.57 o 
  -3  16   1      552.69      580.23     52.72 o 
  -2  16   1      397.93      404.74     43.70 o 
  -1  16   1     1520.91     1709.60     88.24 o 
   0  16   1     1759.72     1918.74    123.12 o 
   1  16   1      955.28     1130.74     94.31 o 
   2  16   1        0.45      -16.25     27.85 o 
   3  16   1       99.72      103.48     30.56 o 
   4  16   1      212.08      240.08     43.10 o 
   5  16   1     1205.24     1215.98    199.21 o 
   6  16   1      248.72      269.37     84.50 o 
  -5  17   1       89.20       33.36     33.56 o 
  -4  17   1      220.24      136.09     35.97 o 
  -3  17   1      153.44      176.55     34.05 o 
  -2  17   1     1856.16     2102.51    107.31 o 
  -1  17   1       21.13       -1.48     19.24 o 
   0  17   1        4.22       -5.34     24.68 o 
   1  17   1       12.25      -11.95     79.74 o 
   2  17   1     1124.58     1129.31     94.89 o 
   3  17   1      332.55      341.97     67.03 o 
   4  17   1      514.59      510.60     68.23 o 
   5  17   1       72.17       38.96     31.47 o 
  -5  18   1      797.96      907.82    166.66 o 
  -4  18   1      130.20      138.70     34.46 o 
  -3  18   1      526.53      503.42     59.45 o 
  -2  18   1       47.77       16.41     27.97 o 
  -1  18   1      683.00      535.29     73.80 o 
   0  18   1        9.83        0.94     40.57 o 
   1  18   1     1101.17     1378.78    119.78 o 
   2  18   1      157.07      123.14     43.61 o 
   3  18   1      230.51      255.34     51.76 o 
   4  18   1       52.72       24.02     50.47 o 
  -4  19   1      130.80      132.37     37.48 o 
  -3  19   1        0.00       -9.36     21.91 o 
  -2  19   1     1598.48     2070.70    182.61 o 
  -1  19   1      152.99      178.20     59.50 o 
   0  19   1       92.74      121.50     38.29 o 
   1  19   1       26.12       36.59     46.91 o 
   2  19   1     1387.34     1503.45    230.68 o 
   3  19   1        1.62       -4.03     32.19 o 
  -2  20   1        2.12      -36.07     29.89 o 
  -1  20   1      383.22      637.75    109.65 o 
   0  20   1      107.23      137.77     51.92 o 
   1  20   1      601.71      689.53    164.50 o 
   2  20   1        2.76      -23.75     45.94 o 
 -10   0   2      182.09      240.01     79.74 o 
  -8   0   2     2815.71     2857.18    208.48 o 
  -6   0   2    11654.40    12872.59    376.11 o 
  -4   0   2    18220.65    17984.83    382.78 o 
  -2   0   2       80.72       95.79      8.00 o 
   0   0   2    26122.13    24366.20    241.22 o 
   2   0   2    27606.04    27597.03   1037.34 o 
   4   0   2     6378.52     7095.68    283.55 o 
   6   0   2     4730.90     5239.70    200.69 o 
   8   0   2       95.16       93.64     26.74 o 
  10   0   2      778.41      791.12    101.80 o 
 -10   1   2        5.81       -2.54     30.82 o 
  -9   1   2       30.46       20.52     17.96 o 
  -8   1   2       71.44       90.54     18.92 o 
  -7   1   2     4824.81     5169.91    128.38 o 
  -6   1   2      651.47      667.53     27.06 o 
  -5   1   2      972.87      969.30     29.21 o 
  -4   1   2      339.88      297.58     21.05 o 
  -3   1   2     5050.03     5117.90     72.04 o 
  -2   1   2      556.77      578.11     19.14 o 
  -1   1   2    22857.65    22903.80    234.37 o 
   0   1   2     2387.13     2199.91     34.95 o 
   1   1   2    10194.61     9498.73    103.93 o 
   2   1   2      521.75      489.25     27.76 o 
   3   1   2    17269.94    17943.59    216.43 o 
   4   1   2     1030.21      963.64     51.48 o 
   5   1   2      126.48      102.42     18.08 o 
   6   1   2      113.35      128.87     27.06 o 
   7   1   2     2639.51     2853.79     85.29 o 
   8   1   2      310.41      268.57     31.94 o 
   9   1   2      629.77      625.02     49.77 o 
  10   1   2       30.35       31.03     21.95 o 
 -10   2   2      515.27      578.10     60.78 o 
  -9   2   2      120.32      115.29     21.82 o 
  -8   2   2     1540.95     1557.28     68.48 o 
  -7   2   2       14.67        6.90     11.01 o 
  -6   2   2     1824.14     1826.83     52.24 o 
  -5   2   2      216.09      217.69     22.48 o 
  -4   2   2    18151.59    19064.48    160.72 o 
  -3   2   2       43.17       56.33      9.63 o 
  -2   2   2     5085.52     5652.14     70.58 o 
  -1   2   2    38573.79    40176.98    242.00 o 
   0   2   2    56763.31    52602.57    549.85 o 
   1   2   2      244.86      254.49     12.51 o 
   2   2   2    14816.71    14669.70    267.04 o 
   3   2   2      997.51      937.38     39.90 o 
   4   2   2     2148.71     2073.36     65.51 o 
   5   2   2     1816.39     1886.68     92.52 o 
   6   2   2     3371.29     3368.82    115.34 o 
   7   2   2        5.95       31.37     25.96 o 
   8   2   2      467.19      475.57     41.40 o 
   9   2   2      299.17      324.47     44.04 o 
 -10   3   2       53.39      -12.08     18.69 o 
  -9   3   2       11.20      -12.41     17.43 o 
  -8   3   2      298.16      299.95     34.58 o 
  -7   3   2     4692.22     5005.26    115.57 o 
  -6   3   2      925.76      937.25     49.56 o 
  -5   3   2     1547.34     1545.53     54.40 o 
  -4   3   2        0.97       12.57      9.12 o 
  -3   3   2     1383.00     1320.81     41.24 o 
  -2   3   2    86801.22    90470.67    376.15 o 
  -1   3   2    19677.55    19785.09    168.33 o 
   0   3   2     1129.29      969.59     77.83 o 
   1   3   2        4.50        8.97      6.89 o 
   2   3   2      114.28       95.95     13.76 o 
   3   3   2     9633.49     9925.61    161.45 o 
   4   3   2     7302.88     8197.65    147.29 o 
   5   3   2       28.43        7.50      8.12 o 
   6   3   2       74.61       55.28     12.68 o 
   7   3   2     1743.87     1775.43     71.52 o 
   8   3   2       37.37       32.01     15.17 o 
   9   3   2      101.54       73.26     22.50 o 
 -10   4   2      974.84     1032.49     95.21 o 
  -9   4   2      486.29      512.96     68.24 o 
  -8   4   2      966.24      960.27     68.01 o 
  -7   4   2      183.94      199.10     27.56 o 
  -6   4   2      600.43      586.16     39.83 o 
  -5   4   2      544.31      547.82     38.53 o 
  -4   4   2     5277.41     5733.03    110.37 o 
  -3   4   2     5428.80     5779.95     82.88 o 
  -2   4   2     5699.93     6121.24    115.20 o 
  -1   4   2     1082.46     1098.47     39.40 o 
   0   4   2    14162.24    12687.83    248.30 o 
   1   4   2       18.79       12.71     12.98 o 
   2   4   2     4755.15     4541.79    108.43 o 
   3   4   2       10.34       -1.77      7.21 o 
   4   4   2     3938.73     3678.66     99.54 o 
   5   4   2     5814.63     5972.22    120.21 o 
   6   4   2     1481.57     1467.83     76.66 o 
   7   4   2       69.74       50.09     25.28 o 
   8   4   2        8.64      -20.53     13.68 o 
   9   4   2      435.39      471.20     65.21 o 
 -10   5   2       29.76       65.84     39.23 o 
  -9   5   2      102.95      118.45     35.10 o 
  -8   5   2     1104.43     1173.31     91.18 o 
  -7   5   2     1289.18     1414.87     81.37 o 
  -6   5   2     3327.81     3532.60    105.26 o 
  -5   5   2      843.52      828.29     52.68 o 
  -4   5   2       82.01       76.23      9.91 o 
  -3   5   2     8510.05     8883.09    141.44 o 
  -2   5   2    18859.95    20027.49    275.57 o 
  -1   5   2     2895.47     2568.26     59.05 o 
   0   5   2     5766.76     5523.53    108.86 o 
   1   5   2        1.60        2.50      5.85 o 
   2   5   2     5351.35     5045.09    144.44 o 
   3   5   2     2492.86     2125.88    130.68 o 
   4   5   2     2916.95     2613.80     73.24 o 
   5   5   2      395.09      454.03     33.65 o 
   6   5   2      365.36      363.55     33.66 o 
   7   5   2     1660.66     1562.74     85.24 o 
   8   5   2      397.24      348.51     53.89 o 
   9   5   2      142.96       94.60     27.75 o 
 -10   6   2      150.03      152.30     50.12 o 
  -9   6   2      745.50      845.24    104.78 o 
  -8   6   2      297.43      312.26     48.28 o 
  -7   6   2      183.64      125.95     29.49 o 
  -6   6   2       23.69      -34.38     22.92 o 
  -5   6   2     4419.54     4821.97    106.48 o 
  -4   6   2     3186.42     3364.72     85.52 o 
  -3   6   2     7504.12     7990.59    140.90 o 
  -2   6   2      568.51      637.31     37.72 o 
  -1   6   2     6910.11     7165.86    104.85 o 
   0   6   2     3307.36     3215.31     80.95 o 
   1   6   2     4136.84     3875.56     85.05 o 
   2   6   2      502.99      436.69     73.09 o 
   3   6   2     1077.57     1274.91     72.15 o 
   4   6   2     2889.06     2492.25     69.04 o 
   5   6   2     3199.60     2989.38     84.23 o 
   6   6   2     2117.62     2149.90     92.18 o 
   7   6   2        1.38        5.44     38.51 o 
   8   6   2       21.25       26.46     31.89 o 
   9   6   2      272.30      279.90     50.57 o 
  -9   7   2        4.35       12.42     25.87 o 
  -8   7   2      890.94      931.42     73.09 o 
  -7   7   2      637.99      640.23     65.28 o 
  -6   7   2     2391.85     2394.80    115.75 o 
  -5   7   2        6.21        3.27      7.33 o 
  -4   7   2      535.98      575.79     49.48 o 
  -3   7   2     3252.19     3264.52     94.60 o 
  -2   7   2     7952.97     8381.55    172.68 o 
  -1   7   2     4842.89     4548.63    106.53 o 
   0   7   2      495.59      543.76     31.19 o 
   1   7   2      912.69      893.90     35.48 o 
   2   7   2     3725.40     3311.78    132.06 o 
   3   7   2     4963.22     4677.79    264.25 o 
   4   7   2     6250.86     6353.63    117.03 o 
   5   7   2      308.40      263.79     26.98 o 
   6   7   2     1303.84     1125.95     93.92 o 
   7   7   2      216.25      138.63     41.34 o 
   8   7   2     1671.60     1504.69    111.72 o 
   9   7   2      213.82      135.59     36.71 o 
  -9   8   2      957.66      890.00    111.88 o 
  -8   8   2      118.41      141.22     43.75 o 
  -7   8   2       34.50       40.32     20.52 o 
  -6   8   2      274.56      265.90     39.12 o 
  -5   8   2     4702.78     5053.82    180.35 o 
  -4   8   2      141.14      136.60     19.80 o 
  -3   8   2     2540.56     2476.35     86.11 o 
  -2   8   2     1842.56     2033.59     73.45 o 
  -1   8   2     7322.23     7402.48    176.81 o 
   0   8   2       50.60       42.17      9.97 o 
   1   8   2    14251.78    14434.65    199.70 o 
   2   8   2       78.54       46.33     18.74 o 
   3   8   2      980.11      962.04     64.39 o 
   4   8   2     2333.66     2363.04     71.69 o 
   5   8   2     4235.37     4191.13    145.95 o 
   6   8   2      338.35      320.54     88.72 o 
   7   8   2      310.28      272.15     55.57 o 
   8   8   2       49.26        9.20     20.75 o 
   9   8   2      563.07      593.95     92.11 o 
  -9   9   2        0.02      -35.34     23.56 o 
  -8   9   2      281.07      290.67     58.91 o 
  -7   9   2       46.46       44.10     45.55 o 
  -6   9   2     3714.84     4073.37    240.46 o 
  -5   9   2     1124.92     1189.52     77.70 o 
  -4   9   2      882.77      896.54     53.29 o 
  -3   9   2      951.39      921.00     47.80 o 
  -2   9   2     8187.68     8873.92    167.38 o 
  -1   9   2      356.03      339.09     24.80 o 
   0   9   2     1129.34     1205.82     53.75 o 
   1   9   2      962.60      963.65     48.89 o 
   2   9   2    10342.50    10358.16    187.95 o 
   3   9   2      401.87      366.03     42.45 o 
   4   9   2     3944.74     4072.69    143.70 o 
   5   9   2       35.25       19.93     17.03 o 
   6   9   2     1193.44     1057.21    106.29 o 
   7   9   2       79.19       43.25     28.13 o 
   8   9   2     1799.22     1660.97    210.91 o 
   9   9   2        9.33       -0.92     35.92 o 
  -9  10   2      440.17      326.74     63.66 o 
  -8  10   2        0.10        9.78     41.98 o 
  -7  10   2        5.43        8.78     19.40 o 
  -6  10   2       16.62       29.68     23.20 o 
  -5  10   2     4164.21     4332.17    154.24 o 
  -4  10   2      120.15      112.84     17.92 o 
  -3  10   2     3011.93     3151.77     91.91 o 
  -2  10   2       57.14       61.90      9.33 o 
  -1  10   2     4440.69     4380.87     95.95 o 
   0  10   2      220.73      207.48     23.74 o 
   1  10   2     7980.59     8201.90    151.39 o 
   2  10   2      313.27      265.48     28.16 o 
   3  10   2        1.80       -8.93     12.54 o 
   4  10   2       25.02        9.88     12.86 o 
   5  10   2     3435.04     3824.06    164.76 o 
   6  10   2      268.80      212.56     48.48 o 
   7  10   2      587.02      355.76     93.57 o 
   8  10   2        6.81       51.30     37.86 o 
  -8  11   2      484.03      499.07     83.39 o 
  -7  11   2       58.11       36.00     17.09 o 
  -6  11   2     1386.89     1519.51    105.49 o 
  -5  11   2      199.73      196.04     30.24 o 
  -4  11   2      148.29      159.51     22.24 o 
  -3  11   2     1077.26      999.68     56.65 o 
  -2  11   2     3951.35     4077.62     88.74 o 
  -1  11   2      141.49      131.29     17.43 o 
   0  11   2      199.27      187.15     24.26 o 
   1  11   2      288.31      236.90     27.21 o 
   2  11   2     7394.69     7625.65    158.61 o 
   3  11   2       75.58       73.15     14.87 o 
   4  11   2      957.30      821.11     70.70 o 
   5  11   2       27.00        9.01     18.74 o 
   6  11   2      664.37      649.00    157.14 o 
   7  11   2       17.36       19.36     25.42 o 
   8  11   2     1232.56     1151.50    147.75 o 
  -8  12   2       38.94       49.74     23.60 o 
  -7  12   2      177.03      102.09     39.33 o 
  -6  12   2      166.85      111.99     37.10 o 
  -5  12   2     2433.17     2736.88    140.20 o 
  -4  12   2      202.01      196.14     26.69 o 
  -3  12   2     3162.59     3368.39    107.70 o 
  -2  12   2      608.07      619.43     51.19 o 
  -1  12   2     2051.06     2239.03     75.88 o 
   0  12   2      822.41      889.59     55.68 o 
   1  12   2     5200.32     5549.97    140.26 o 
   2  12   2       62.87       60.91     13.23 o 
   3  12   2       99.25       60.33     17.75 o 
   4  12   2      999.51     1036.39     83.32 o 
   5  12   2     2518.47     2596.81    134.89 o 
   6  12   2      294.94      290.70     59.67 o 
   7  12   2      122.35       68.09     35.88 o 
   8  12   2        2.88       22.89     28.84 o 
  -8  13   2      186.57      169.63     86.94 o 
  -7  13   2      618.64      635.60     75.13 o 
  -6  13   2      706.19      717.44     75.77 o 
  -5  13   2      376.60      356.49     53.91 o 
  -4  13   2       42.52       14.24     15.03 o 
  -3  13   2      202.19      180.57     25.92 o 
  -2  13   2     6145.44     6709.80    176.07 o 
  -1  13   2     1734.32     1860.30     72.41 o 
   0  13   2      282.12      222.40     29.61 o 
   1  13   2       56.74       41.55     16.31 o 
   2  13   2     3423.26     3527.10    119.26 o 
   3  13   2     1626.33     1768.84    108.08 o 
   4  13   2      582.58      514.33     61.53 o 
   5  13   2        0.55       14.42     18.97 o 
   6  13   2      442.47      439.28     79.80 o 
   7  13   2      257.98      261.13     61.92 o 
  -7  14   2       63.04       27.06     19.03 o 
  -6  14   2       83.46       53.40     25.65 o 
  -5  14   2     1122.34     1153.03    112.25 o 
  -4  14   2      844.83      832.90     59.84 o 
  -3  14   2      514.20      531.45     47.34 o 
  -2  14   2      106.33       68.69     19.02 o 
  -1  14   2      515.83      524.54     48.58 o 
   0  14   2     1915.01     2061.82     93.66 o 
   1  14   2     2442.31     2546.95    105.47 o 
   2  14   2        0.78        9.29     14.37 o 
   3  14   2       16.32      -13.56     15.21 o 
   4  14   2     2830.49     3222.91    156.06 o 
   5  14   2      776.57      729.14     98.40 o 
   6  14   2      278.57      325.28     68.40 o 
   7  14   2       57.57       -2.24    119.93 o 
  -7  15   2      406.14      346.95     54.55 o 
  -6  15   2      694.69      800.40     86.54 o 
  -5  15   2       53.86       74.18     24.36 o 
  -4  15   2      524.53      471.92     46.12 o 
  -3  15   2     1377.41     1416.54     79.57 o 
  -2  15   2      976.66      996.41     66.00 o 
  -1  15   2     1620.26     1792.58     96.03 o 
   0  15   2      469.88      479.50     74.01 o 
   1  15   2       47.13       50.89     25.55 o 
   2  15   2      526.99      634.47     67.58 o 
   3  15   2     2998.91     3226.48    157.46 o 
   4  15   2      174.76      192.13     41.55 o 
   5  15   2       75.29       68.36     21.14 o 
   6  15   2       23.14       -6.13     22.36 o 
  -6  16   2      356.41      331.26     58.57 o 
  -5  16   2      194.30      195.31     33.75 o 
  -4  16   2      895.51      939.89    108.47 o 
  -3  16   2      304.17      297.07     38.76 o 
  -2  16   2       21.47       38.19     16.27 o 
  -1  16   2      152.12      134.48     33.39 o 
   0  16   2      977.45     1181.25    120.33 o 
   1  16   2      378.74      368.91     53.44 o 
   2  16   2      681.54      656.04     95.19 o 
   3  16   2       30.95       16.69     28.58 o 
   4  16   2      993.38     1144.35    100.04 o 
   5  16   2      264.57      325.51     72.85 o 
   6  16   2      293.03      265.18    115.13 o 
  -5  17   2      231.02      306.53     55.25 o 
  -4  17   2       30.37       35.25     16.48 o 
  -3  17   2      894.26      963.03     70.77 o 
  -2  17   2      357.13      363.43     48.35 o 
  -1  17   2      482.35      616.28     78.38 o 
   0  17   2      224.71      194.97     56.89 o 
   1  17   2     1033.44      997.94    178.05 o 
   2  17   2       11.00       11.68     23.87 o 
   3  17   2      976.84      947.93     89.29 o 
   4  17   2      282.16      244.55     49.12 o 
   5  17   2       10.79        3.99     27.50 o 
  -5  18   2        7.35      -10.26     32.73 o 
  -4  18   2     1206.94     1456.55    149.01 o 
  -3  18   2        9.16       17.63     21.32 o 
  -2  18   2       12.81       41.84     21.59 o 
  -1  18   2       16.46      -23.05     22.36 o 
   0  18   2     2112.71     2332.14    437.33 o 
   1  18   2      232.84      187.26     52.26 o 
   2  18   2      719.03      611.71     93.89 o 
   3  18   2       20.88       -7.01     21.27 o 
   4  18   2      142.45       80.72     29.36 o 
  -4  19   2        3.29      -55.64     37.09 o 
  -3  19   2      310.21      296.30     52.97 o 
  -2  19   2       12.61      -13.46     28.42 o 
  -1  19   2      623.93      756.07     93.90 o 
   0  19   2      159.84      258.99     59.33 o 
   1  19   2       66.98       32.14     96.97 o 
   2  19   2       14.10      -10.63     20.36 o 
   3  19   2      952.78      937.59    120.47 o 
  -2  20   2        6.10        1.45     23.88 o 
  -1  20   2        1.53      -88.84     63.03 o 
   0  20   2     1029.54     1241.80    119.51 o 
   1  20   2       44.19       58.49     43.96 o 
   2  20   2       89.26       87.54     36.80 o 
  -9   0   3     1360.32     1577.18    100.07 o 
  -7   0   3       54.66       73.95     21.90 o 
  -5   0   3     5350.90     5624.80    170.60 o 
  -3   0   3     3693.46     3549.45     78.59 o 
  -1   0   3    10853.19    10739.97    163.09 o 
   1   0   3    14759.19    14034.56    192.36 o 
   3   0   3     4039.03     3957.46    189.39 o 
   5   0   3    10511.51    12489.79    424.38 o 
   7   0   3     6210.82     7037.28    347.00 o 
   9   0   3     2094.15     1734.40    169.33 o 
 -10   1   3      405.71      342.47     53.88 o 
  -9   1   3        0.71       11.83     11.89 o 
  -8   1   3      962.24     1063.59     55.16 o 
  -7   1   3       62.62       42.72     11.87 o 
  -6   1   3     3622.51     3619.44     74.34 o 
  -5   1   3      432.14      488.09     23.99 o 
  -4   1   3       71.98      107.81     36.60 o 
  -3   1   3      553.11      533.88     16.97 o 
  -2   1   3     6070.56     5720.76    107.61 o 
  -1   1   3      401.12      422.22     20.55 o 
   0   1   3     6538.97     6205.24     62.45 o 
   1   1   3       65.48       60.74      9.74 o 
   2   1   3    12281.36    12236.16    215.41 o 
   3   1   3      105.52       88.61     13.51 o 
   4   1   3     4902.17     5168.53    167.02 o 
   5   1   3       97.91       99.13     23.53 o 
   6   1   3      259.68      267.35     34.76 o 
   7   1   3      394.25      349.60     38.54 o 
   8   1   3     2374.68     2459.11     87.57 o 
   9   1   3      140.24      132.04     26.39 o 
 -10   2   3       25.31       30.84     28.20 o 
  -9   2   3     1058.61     1093.90     75.97 o 
  -8   2   3      333.12      344.10     31.18 o 
  -7   2   3      256.97      269.81     24.96 o 
  -6   2   3        2.81        8.19      7.76 o 
  -5   2   3     5543.83     5814.12     93.90 o 
  -4   2   3      668.13      596.62     24.46 o 
  -3   2   3     3426.96     3607.26     79.89 o 
  -2   2   3       32.82       32.86      9.49 o 
  -1   2   3    31325.35    30742.26    202.79 o 
   0   2   3     1753.30     1845.45     38.77 o 
   1   2   3    29541.01    26908.21    345.29 o 
   2   2   3     7102.04     7046.39    107.25 o 
   3   2   3      753.58      586.87     32.58 o 
   4   2   3      151.99      159.53     21.66 o 
   5   2   3     7404.81     7936.52    171.48 o 
   6   2   3      818.71      772.47     69.00 o 
   7   2   3      722.56      651.72     57.85 o 
   8   2   3        8.28      -11.63     16.05 o 
   9   2   3      489.43      492.43     62.66 o 
 -10   3   3      103.21       60.90     24.82 o 
  -9   3   3       17.10      -31.07     23.10 o 
  -8   3   3      568.45      568.07     51.89 o 
  -7   3   3       12.61       -7.31     11.55 o 
  -6   3   3     5228.20     5552.41    102.40 o 
  -5   3   3      261.88      270.14     24.21 o 
  -4   3   3       27.44       24.73      7.50 o 
  -3   3   3     2059.65     2337.45     52.99 o 
  -2   3   3    35236.75    36514.17    361.41 o 
  -1   3   3     3555.93     3583.72     89.76 o 
   0   3   3      837.34      773.18     26.36 o 
   1   3   3     1199.30     1047.73     53.30 o 
   2   3   3    10329.93     9941.22    145.77 o 
   3   3   3    11873.63    12332.92    168.33 o 
   4   3   3     2828.03     2748.70     81.47 o 
   5   3   3       29.55        3.22     11.54 o 
   6   3   3     1061.03     1191.13     84.23 o 
   7   3   3      977.63      931.97     59.53 o 
   8   3   3     2566.56     2588.94    152.46 o 
   9   3   3      128.57      126.80     33.37 o 
 -10   4   3      224.66      162.14     34.96 o 
  -9   4   3      758.69      715.64     76.28 o 
  -8   4   3      575.35      579.35     62.72 o 
  -7   4   3       38.65       21.63     13.10 o 
  -6   4   3      408.55      462.42     33.07 o 
  -5   4   3     5909.96     6427.23    134.76 o 
  -4   4   3    10437.39    11314.48    179.40 o 
  -3   4   3     6552.26     6994.12    141.86 o 
  -2   4   3      913.94      904.35     37.94 o 
  -1   4   3      642.16      550.01     38.79 o 
   0   4   3     1625.13     1417.60     50.45 o 
   1   4   3    14654.74    13973.54    187.70 o 
   2   4   3     1899.07     1331.02    112.95 o 
   3   4   3       82.11       83.06     16.08 o 
   4   4   3      922.27      860.07     52.67 o 
   5   4   3     4093.80     4072.49    102.33 o 
   6   4   3      570.08      501.26     39.85 o 
   7   4   3       50.46       42.40     19.29 o 
   8   4   3       15.84      -20.52     17.31 o 
   9   4   3      470.86      392.21     59.51 o 
 -10   5   3       48.00       91.40     30.65 o 
  -9   5   3        0.01       -2.16     16.36 o 
  -8   5   3      327.27      355.33     51.60 o 
  -7   5   3     1679.14     1963.29    112.31 o 
  -6   5   3     2994.04     3259.63     90.80 o 
  -5   5   3      500.46      548.93     38.11 o 
  -4   5   3      482.91      424.48     38.77 o 
  -3   5   3      684.57      605.02     27.25 o 
  -2   5   3    20459.78    22246.88    217.24 o 
  -1   5   3     3615.21     3256.15     70.70 o 
   0   5   3      143.01      118.78     15.79 o 
   1   5   3     1165.75     1045.27     69.38 o 
   2   5   3     9074.81     8676.03    167.95 o 
   3   5   3    14126.92    14470.54    248.07 o 
   4   5   3     5777.41     5554.33    200.78 o 
   5   5   3        0.25      -14.51     11.13 o 
   6   5   3      599.78      620.98     51.35 o 
   7   5   3     1146.56     1224.36     95.08 o 
   8   5   3      607.97      557.59     90.20 o 
   9   5   3      313.35      323.58     52.17 o 
  -9   6   3      461.78      463.35     61.76 o 
  -8   6   3     1066.94     1132.99     90.20 o 
  -7   6   3        0.83       11.07     14.78 o 
  -6   6   3       74.96       79.33     14.63 o 
  -5   6   3     4058.02     4363.44    121.25 o 
  -4   6   3     3868.38     3991.86    134.73 o 
  -3   6   3     8941.92     9694.46    233.08 o 
  -2   6   3     4311.42     4742.92    112.70 o 
  -1   6   3     4266.71     4266.64    133.94 o 
   0   6   3     9644.48     8142.77    444.92 o 
   1   6   3     7938.06     7804.29    247.46 o 
   2   6   3     4294.13     4334.69    152.91 o 
   3   6   3     2196.99     2288.42    107.76 o 
   4   6   3     3561.62     3267.96    186.50 o 
   5   6   3     2780.07     2700.55    107.64 o 
   6   6   3     1638.19     1579.20     82.77 o 
   7   6   3        1.64      -14.93     16.37 o 
   8   6   3      192.00      180.22     47.03 o 
   9   6   3      225.38      198.46     46.51 o 
  -9   7   3        2.05       21.99     48.40 o 
  -8   7   3      209.92      221.11     42.44 o 
  -7   7   3     3956.63     4303.36    126.12 o 
  -6   7   3      615.25      643.66     51.62 o 
  -5   7   3      842.15      842.78     58.54 o 
  -4   7   3      657.12      688.40     38.08 o 
  -3   7   3    15279.76    16639.91    218.32 o 
  -2   7   3     1325.45     1511.75     62.63 o 
  -1   7   3    22288.07    23269.23    479.40 o 
   0   7   3     2957.43     2791.51     67.06 o 
   1   7   3      917.87      741.44     62.28 o 
   2   7   3     1843.02     1481.79     93.25 o 
   3   7   3     8109.26     7844.10    232.13 o 
   4   7   3      887.94      750.33     53.28 o 
   5   7   3      179.25      188.13     29.83 o 
   6   7   3      727.39      698.67     56.20 o 
   7   7   3      842.17      764.87     76.01 o 
   8   7   3      229.83      142.38     60.55 o 
   9   7   3      436.07      374.18     58.07 o 
  -9   8   3      102.34       56.58     60.10 o 
  -8   8   3     1477.08     1646.75    112.27 o 
  -7   8   3        8.67       -9.10     15.72 o 
  -6   8   3      887.09      866.14     60.28 o 
  -5   8   3     1174.99     1135.75     65.15 o 
  -4   8   3     4553.75     4583.98    105.23 o 
  -3   8   3     1516.16     1470.57     72.41 o 
  -2   8   3       15.81        0.08      7.25 o 
  -1   8   3     1327.01     1314.02     80.81 o 
   0   8   3     8175.99     7872.50    196.34 o 
   1   8   3     1585.87     1399.02     61.52 o 
   2   8   3     3123.52     3108.98     90.99 o 
   3   8   3       40.26       19.91     13.69 o 
   4   8   3     5225.02     5173.79    162.50 o 
   5   8   3      411.54      383.45     47.94 o 
   6   8   3     1623.18     1584.07     96.21 o 
   7   8   3       40.87       13.22     25.40 o 
   8   8   3       20.07       24.53     18.36 o 
  -9   9   3        0.84       10.21     20.00 o 
  -8   9   3       16.76       48.85     28.75 o 
  -7   9   3     3758.42     3932.93    186.35 o 
  -6   9   3      920.16      941.34     77.08 o 
  -5   9   3     1432.16     1520.86     77.80 o 
  -4   9   3      205.41      168.58     22.00 o 
  -3   9   3     5838.58     6108.86    143.28 o 
  -2   9   3      323.68      271.89     19.83 o 
  -1   9   3    15282.76    16253.17    290.05 o 
   0   9   3       61.12       64.12     14.44 o 
   1   9   3      660.99      596.41     37.29 o 
   2   9   3      492.69      429.76     33.11 o 
   3   9   3     8123.88     8419.74    205.34 o 
   4   9   3      215.84      151.57     31.06 o 
   5   9   3      160.37      124.13     28.23 o 
   6   9   3      224.53      109.17     35.99 o 
   7   9   3     1755.21     1540.39    136.99 o 
   8   9   3       81.89       72.82     31.04 o 
  -9  10   3        6.15       -1.83     35.68 o 
  -8  10   3      843.13      853.50     87.61 o 
  -7  10   3        2.50        8.13     19.36 o 
  -6  10   3     1467.31     1350.19     79.91 o 
  -5  10   3      604.43      551.33     48.64 o 
  -4  10   3     2478.92     2590.66     87.51 o 
  -3  10   3       92.38       71.06     20.86 o 
  -2  10   3      194.35      203.37     19.28 o 
  -1  10   3      168.70      144.75     17.32 o 
   0  10   3    13626.14    14460.51    200.66 o 
   1  10   3      314.04      283.62     28.24 o 
   2  10   3     1734.02     1664.83     68.07 o 
   3  10   3        3.39       -4.27     13.94 o 
   4  10   3     3941.75     4043.90    154.44 o 
   5  10   3       18.70       27.99     20.95 o 
   6  10   3     3089.48     2992.97    183.33 o 
   7  10   3       10.78      -18.29     25.36 o 
   8  10   3       65.89       34.32     35.48 o 
  -8  11   3       20.82       -3.33     42.14 o 
  -7  11   3     1505.35     1826.84    119.45 o 
  -6  11   3        6.66        7.38     22.50 o 
  -5  11   3      385.56      410.18     56.44 o 
  -4  11   3        0.22       10.00     11.85 o 
  -3  11   3     1951.21     1951.80     80.15 o 
  -2  11   3       37.55       29.47     14.31 o 
  -1  11   3     5311.72     5700.07    128.90 o 
   0  11   3       89.39      104.95     20.11 o 
   1  11   3       36.24        3.91     11.60 o 
   2  11   3      228.96      200.06     24.73 o 
   3  11   3     5556.54     5996.06    186.38 o 
   4  11   3      252.29      227.30     37.37 o 
   5  11   3      276.34      301.78     46.26 o 
   6  11   3       40.25       12.19     17.58 o 
   7  11   3      651.11      564.56    121.63 o 
   8  11   3      148.50      138.99     43.16 o 
  -8  12   3      224.33      273.32     64.70 o 
  -7  12   3        0.83       15.93     18.08 o 
  -6  12   3      145.83       81.81     58.68 o 
  -5  12   3      539.90      536.47     51.12 o 
  -4  12   3     5307.07     5679.75    192.86 o 
  -3  12   3      878.87      870.06     63.27 o 
  -2  12   3        0.24      -10.98     12.03 o 
  -1  12   3      574.80      636.22     46.14 o 
   0  12   3     4563.66     4766.44    144.71 o 
   1  12   3      702.82      638.40     46.34 o 
   2  12   3     1645.86     1512.38     93.73 o 
   3  12   3      155.97      117.26     28.37 o 
   4  12   3     2130.66     2101.33    128.87 o 
   5  12   3      165.37      138.24     36.16 o 
   6  12   3     1159.52     1061.19    114.73 o 
   7  12   3      105.11       64.53     31.53 o 
  -8  13   3       12.56        5.73     28.59 o 
  -7  13   3     1070.21     1233.63    104.42 o 
  -6  13   3      201.31      229.37     44.05 o 
  -5  13   3      726.78      746.92     75.44 o 
  -4  13   3        0.96      -16.31     11.24 o 
  -3  13   3     1178.24     1112.17     74.50 o 
  -2  13   3     1510.06     1633.18     86.66 o 
  -1  13   3     2972.23     3384.65    142.40 o 
   0  13   3       35.85       15.39     11.20 o 
   1  13   3       10.41        3.07     13.22 o 
   2  13   3     1258.64     1151.01     96.76 o 
   3  13   3     2604.99     2664.06    134.23 o 
   4  13   3      226.43      226.44     41.61 o 
   5  13   3        0.93        2.04     19.19 o 
   6  13   3      352.74      346.01     68.98 o 
   7  13   3      479.07      446.59     79.84 o 
  -7  14   3       15.43       35.90     61.98 o 
  -6  14   3      214.05      186.36     41.22 o 
  -5  14   3      687.50      682.54     65.38 o 
  -4  14   3     1126.26     1192.87     83.15 o 
  -3  14   3     3319.26     3525.85    138.13 o 
  -2  14   3       23.24       30.66     16.17 o 
  -1  14   3      330.51      283.64     50.35 o 
   0  14   3     2122.92     2355.86    119.33 o 
   1  14   3     2180.16     2339.60    122.66 o 
   2  14   3      624.21      628.51     65.83 o 
   3  14   3      219.33      225.70     40.92 o 
   4  14   3        2.39       14.42     19.81 o 
   5  14   3      301.74      267.65     47.80 o 
   6  14   3      394.17      428.83     78.17 o 
   7  14   3       57.42       22.24     46.11 o 
  -7  15   3      191.65      227.68     50.34 o 
  -6  15   3      231.83      271.04     52.95 o 
  -5  15   3      153.52      129.18     25.40 o 
  -4  15   3       74.13       45.46     18.57 o 
  -3  15   3      254.51      278.02     34.79 o 
  -2  15   3     1793.62     1999.43    104.93 o 
  -1  15   3      475.02      485.64     77.09 o 
   0  15   3       52.42       12.05     40.30 o 
   1  15   3      231.74      165.63     35.30 o 
   2  15   3      567.58      547.02     63.81 o 
   3  15   3     1200.48     1114.84     93.70 o 
   4  15   3      423.74      382.90     56.29 o 
   5  15   3      199.86      207.90     70.88 o 
   6  15   3        1.33      -32.28     35.57 o 
  -6  16   3       65.61       46.21     30.07 o 
  -5  16   3      668.44      711.33     68.34 o 
  -4  16   3      481.60      537.38     58.28 o 
  -3  16   3     1342.98     1361.38     92.16 o 
  -2  16   3       15.01      -12.66     20.68 o 
  -1  16   3      217.33      207.60     54.14 o 
   0  16   3      159.81      118.15     37.81 o 
   1  16   3     1205.64     1232.28    124.86 o 
   2  16   3      163.72      135.74     34.09 o 
   3  16   3       81.08       60.26     22.84 o 
   4  16   3      347.56      339.03     54.08 o 
   5  16   3      370.29      365.56     78.07 o 
  -5  17   3       15.70       16.26     18.35 o 
  -4  17   3       36.89       17.00     42.00 o 
  -3  17   3      198.49      214.18     42.04 o 
  -2  17   3     1618.89     1831.52    128.93 o 
  -1  17   3        3.62      -24.41     37.34 o 
   0  17   3      695.64      647.19     96.67 o 
   1  17   3     1092.10      998.57    115.94 o 
   2  17   3      368.92      444.99     60.34 o 
   3  17   3      117.65      110.82     30.16 o 
   4  17   3      842.14      855.97     89.45 o 
   5  17   3        1.46        7.47     31.53 o 
  -5  18   3      143.58      199.61     59.41 o 
  -4  18   3       65.61       54.74     23.53 o 
  -3  18   3      245.89      265.71     43.27 o 
  -2  18   3        7.23        8.38     20.64 o 
  -1  18   3      737.54      725.66    106.54 o 
   0  18   3      548.26      571.46     93.92 o 
   1  18   3      365.02      402.75     80.37 o 
   2  18   3       15.10      -37.37     68.14 o 
   3  18   3       15.45      -35.39     26.17 o 
   4  18   3        6.20       25.46     30.26 o 
  -3  19   3        1.78      -36.81     41.59 o 
  -2  19   3     1441.98     1642.05    184.03 o 
  -1  19   3        0.11      -19.22     30.49 o 
   0  19   3       28.71       35.77     25.42 o 
   1  19   3       30.90        4.30     49.92 o 
   2  19   3      633.63      592.59     97.12 o 
   3  19   3        6.60       28.90     54.85 o 
  -2  20   3        9.23      -51.36     34.24 o 
  -1  20   3       94.94      153.60     41.14 o 
   0  20   3       12.18        3.06     76.25 o 
   1  20   3      998.81     1106.86    138.80 o 
 -10   0   4      294.20      402.26     99.82 o 
  -8   0   4     1244.20     1290.59     94.42 o 
  -6   0   4      158.71      156.74     22.98 o 
  -4   0   4    15569.79    17388.14    310.61 o 
  -2   0   4      119.29      122.29     23.74 o 
   0   0   4     6452.11     6010.83    109.28 o 
   2   0   4     8042.27     8345.92    187.98 o 
   4   0   4     3353.30     3210.02    201.86 o 
   6   0   4      548.20      627.78     73.58 o 
   8   0   4      452.89      347.81     54.91 o 
 -10   1   4       13.21       -5.84     25.05 o 
  -9   1   4      100.13      102.97     34.71 o 
  -8   1   4        4.33      -16.57     14.52 o 
  -7   1   4     2615.91     2813.52     96.22 o 
  -6   1   4       28.93       21.55     10.87 o 
  -5   1   4     1918.90     1942.22     55.38 o 
  -4   1   4        1.42        3.65      4.52 o 
  -3   1   4     6485.80     6383.10    124.14 o 
  -2   1   4      422.88      370.69     21.44 o 
  -1   1   4     1730.91     1601.20     46.23 o 
   0   1   4       35.89       30.29      6.29 o 
   1   1   4     3958.13     3632.13     77.74 o 
   2   1   4       58.49       67.70     15.76 o 
   3   1   4    20016.43    22483.50    244.65 o 
   4   1   4       31.05        5.63      9.24 o 
   5   1   4      424.57      429.73     48.75 o 
   6   1   4     1324.96     1311.05     87.56 o 
   7   1   4     4539.17     4975.55    148.69 o 
   8   1   4       20.39       25.76     18.78 o 
   9   1   4      393.83      337.69     41.39 o 
 -10   2   4      354.29      368.44     55.54 o 
  -9   2   4      167.40      212.45     39.23 o 
  -8   2   4     2353.26     2461.84    106.85 o 
  -7   2   4        1.11       -4.29      8.58 o 
  -6   2   4      338.88      353.13     24.54 o 
  -5   2   4       12.43       10.90      6.00 o 
  -4   2   4    10469.61    10576.96    248.18 o 
  -3   2   4      261.60      306.04     26.06 o 
  -2   2   4     5565.15     5508.55    145.44 o 
  -1   2   4     2392.44     2138.27     62.76 o 
   0   2   4    10131.94     9441.97     86.78 o 
   1   2   4      206.41      151.65     16.36 o 
   2   2   4     4916.58     4499.14     97.44 o 
   3   2   4      991.98      996.16     46.61 o 
   4   2   4     1669.44     1683.16     67.10 o 
   5   2   4     2289.05     2390.17     86.07 o 
   6   2   4     3256.11     3189.23    158.74 o 
   7   2   4       78.42       92.29     28.14 o 
   8   2   4        2.15      -10.09     13.66 o 
   9   2   4       80.84       68.46     21.71 o 
 -10   3   4      172.76      170.25     40.52 o 
  -9   3   4       68.55       86.22     30.65 o 
  -8   3   4      935.13      970.53     82.11 o 
  -7   3   4     2650.09     2712.65     88.79 o 
  -6   3   4      989.77     1078.13     44.79 o 
  -5   3   4     1797.05     1865.68     59.52 o 
  -4   3   4        3.27        4.87      4.16 o 
  -3   3   4     8557.44     8892.92    143.93 o 
  -2   3   4     4172.40     4158.73    106.59 o 
  -1   3   4    10343.92    10398.51    160.56 o 
   0   3   4     1490.41     1311.07     31.15 o 
   1   3   4       28.72       35.59      5.71 o 
   2   3   4      620.75      502.47     29.14 o 
   3   3   4     5151.69     4671.46    138.24 o 
   4   3   4      416.40      380.41     32.18 o 
   5   3   4       13.25       13.27     12.55 o 
   6   3   4        2.86      -13.31     18.14 o 
   7   3   4      192.82      306.99     50.53 o 
   8   3   4      459.64      484.61     53.84 o 
   9   3   4      298.12      268.46     44.75 o 
 -10   4   4       83.96       72.19     26.20 o 
  -9   4   4      462.88      594.32     75.30 o 
  -8   4   4     1072.68     1061.91     89.36 o 
  -7   4   4      336.31      377.03     85.64 o 
  -6   4   4      435.49      430.28     28.39 o 
  -5   4   4     1041.98     1059.72     57.01 o 
  -4   4   4    13591.21    14739.79    248.95 o 
  -3   4   4     2537.44     2773.44     84.14 o 
  -2   4   4      348.31      367.32     33.60 o 
  -1   4   4     5975.63     5782.73    109.24 o 
   0   4   4     6783.90     6974.72    131.99 o 
   1   4   4     4936.80     4582.34     78.04 o 
   2   4   4    12842.33    12711.91    404.21 o 
   3   4   4      542.63      549.77     41.94 o 
   4   4   4     1619.74     1533.72     75.25 o 
   5   4   4     1956.43     1874.82     87.18 o 
   6   4   4     2586.48     2596.74    123.17 o 
   7   4   4       20.76       -4.60     16.63 o 
   8   4   4        0.21      -22.81     18.95 o 
   9   4   4      119.83       48.43     19.22 o 
 -10   5   4      141.78       95.18     31.14 o 
  -9   5   4       17.81       -7.97     18.18 o 
  -8   5   4      634.54      691.94     71.14 o 
  -7   5   4      668.09      732.52     69.19 o 
  -6   5   4     4459.10     4784.06    131.70 o 
  -5   5   4     2029.10     2012.31     81.23 o 
  -4   5   4      901.46      905.34     51.44 o 
  -3   5   4      740.88      935.79     57.89 o 
  -2   5   4    22725.30    24327.67    316.80 o 
  -1   5   4    13387.85    14524.33    228.76 o 
   0   5   4     4127.13     3849.91     95.55 o 
   1   5   4      181.20      150.81     22.92 o 
   2   5   4        7.76        4.58      9.31 o 
   3   5   4     3733.54     3752.95    110.76 o 
   4   5   4     3299.27     3166.46    108.51 o 
   5   5   4      234.55      152.95     30.71 o 
   6   5   4      120.27      133.69     30.75 o 
   7   5   4      588.43      478.60     59.72 o 
   8   5   4      287.98      250.30     44.30 o 
   9   5   4      128.63       49.76     22.90 o 
  -9   6   4      859.17      827.13     83.26 o 
  -8   6   4      400.04      526.40     62.56 o 
  -7   6   4       41.65       29.86     16.57 o 
  -6   6   4      132.27      134.52     23.81 o 
  -5   6   4      917.75      870.41     55.68 o 
  -4   6   4      106.14       99.76     17.41 o 
  -3   6   4    11017.33    11888.76    164.37 o 
  -2   6   4     2517.89     2931.09     99.68 o 
  -1   6   4     7202.71     7581.80    167.15 o 
   0   6   4     5436.22     4827.66    268.19 o 
   1   6   4     8623.12     8656.18    222.83 o 
   2   6   4     1154.63      842.42     93.00 o 
   3   6   4      346.56      324.23     38.98 o 
   4   6   4     1438.77     1307.58     82.44 o 
   5   6   4     2855.92     2865.61    127.53 o 
   6   6   4     1454.56     1320.12     78.88 o 
   7   6   4      640.54      661.17     73.61 o 
   8   6   4        6.48        1.81     23.29 o 
   9   6   4      360.12      253.49     53.31 o 
  -9   7   4       39.81      -12.22     28.20 o 
  -8   7   4      119.32      186.12     36.75 o 
  -7   7   4      443.18      418.58     56.10 o 
  -6   7   4     1702.32     1661.62     85.17 o 
  -5   7   4      523.63      533.19     40.85 o 
  -4   7   4      705.61      810.96     47.55 o 
  -3   7   4     1908.17     1922.89     53.45 o 
  -2   7   4     9922.98     9904.45    280.05 o 
  -1   7   4      213.75       68.13     36.42 o 
   0   7   4     1401.08     1088.08     57.54 o 
   1   7   4      683.07      639.06     64.06 o 
   2   7   4     4658.96     4312.16    169.12 o 
   3   7   4     1173.87     1256.02     78.29 o 
   4   7   4     3857.85     3675.04    140.26 o 
   5   7   4       54.37       23.92     17.33 o 
   6   7   4      119.49       61.19     19.24 o 
   7   7   4      186.94      104.78     64.55 o 
   8   7   4      951.19      702.87     95.55 o 
  -9   8   4      744.98     1027.04    207.68 o 
  -8   8   4        1.00      -20.84     35.87 o 
  -7   8   4      337.64      252.73     34.83 o 
  -6   8   4      134.36       80.10     23.81 o 
  -5   8   4     5383.52     5757.18    136.38 o 
  -4   8   4       22.58       48.87     13.60 o 
  -3   8   4     3680.13     3739.12     73.22 o 
  -2   8   4       76.89       87.74     14.55 o 
  -1   8   4      563.89      509.44     35.44 o 
   0   8   4      580.31      437.54     22.49 o 
   1   8   4     3627.25     3344.39    151.26 o 
   2   8   4        0.90       -2.80      2.44 o 
   3   8   4      273.36      258.57     44.72 o 
   4   8   4      776.96      718.70     76.69 o 
   5   8   4     3597.12     3503.70    128.10 o 
   6   8   4      638.69      569.06     53.28 o 
   7   8   4      769.66      724.66     78.75 o 
   8   8   4        6.04      -25.28     30.09 o 
  -9   9   4        0.15       28.49     28.90 o 
  -8   9   4      451.48      288.07     60.61 o 
  -7   9   4        5.07      -29.20     22.32 o 
  -6   9   4      384.74      412.78     39.56 o 
  -5   9   4      131.53      142.94     23.14 o 
  -4   9   4      101.49       78.49     18.50 o 
  -3   9   4        1.25      -10.14     13.88 o 
  -2   9   4     7096.28     7474.35    140.79 o 
  -1   9   4      122.03       98.37     16.49 o 
   0   9   4      673.18      454.97     31.80 o 
   1   9   4      616.64      391.03     60.96 o 
   2   9   4     8837.17     8562.90    256.81 o 
   3   9   4       24.69       15.36     15.77 o 
   4   9   4     4479.40     4434.60    162.15 o 
   5   9   4      154.01      121.65     31.13 o 
   6   9   4       63.99       44.80     23.18 o 
   7   9   4       52.63       79.93     44.80 o 
   8   9   4     1601.85     1329.03    132.01 o 
  -9  10   4      782.01      915.56    120.15 o 
  -8  10   4        0.78       10.08     61.88 o 
  -7  10   4      583.76      510.87     47.53 o 
  -6  10   4      186.05      179.48     25.54 o 
  -5  10   4      379.58      391.27     42.75 o 
  -4  10   4      604.55      556.81     49.32 o 
  -3  10   4     5485.30     5666.72    147.89 o 
  -2  10   4        0.14       -7.48      8.12 o 
  -1  10   4      425.84      371.50     31.71 o 
   0  10   4       34.35       26.70     10.09 o 
   1  10   4     8504.96     8584.59    265.16 o 
   2  10   4      140.59      125.40     28.70 o 
   3  10   4      137.32       69.44     21.63 o 
   4  10   4       22.88      -58.95     39.30 o 
   5  10   4     2078.12     2052.77    118.16 o 
   6  10   4      126.12       49.17     26.55 o 
   7  10   4      383.75      314.67     63.80 o 
   8  10   4        9.07        2.74     61.19 o 
  -8  11   4       95.65       94.23     40.60 o 
  -7  11   4      122.36      108.64     26.45 o 
  -6  11   4     3318.37     3531.34    122.51 o 
  -5  11   4       26.70       12.38     16.69 o 
  -4  11   4      169.44      151.42     27.09 o 
  -3  11   4       79.89       68.43     17.93 o 
  -2  11   4     5475.07     5736.12    149.22 o 
  -1  11   4      290.71      292.50     29.30 o 
   0  11   4      930.97      875.92     49.28 o 
   1  11   4        0.30      -13.85     20.45 o 
   2  11   4     8126.86     8504.03    221.31 o 
   3  11   4      541.28      535.83     58.46 o 
   4  11   4     3090.98     3066.95    145.58 o 
   5  11   4       46.49       54.11     22.35 o 
   6  11   4      184.01      263.49     61.39 o 
   7  11   4      154.68      104.31    107.50 o 
  -8  12   4      113.39      157.50     42.88 o 
  -7  12   4      262.47      265.69     44.49 o 
  -6  12   4        0.38      -32.14     21.43 o 
  -5  12   4     1893.75     1956.78    100.52 o 
  -4  12   4      678.59      776.03     61.46 o 
  -3  12   4     2079.92     2086.78     97.64 o 
  -2  12   4       72.64       20.19     18.91 o 
  -1  12   4       34.43       30.21     16.85 o 
   0  12   4      853.21      856.74     67.63 o 
   1  12   4     5947.48     6241.45    188.86 o 
   2  12   4     1626.76     1596.18    100.54 o 
   3  12   4      160.84      153.76     36.22 o 
   4  12   4      765.70      644.55     69.59 o 
   5  12   4      173.20      155.82     36.62 o 
   6  12   4      692.19      647.82    103.27 o 
   7  12   4      244.75      201.22     51.56 o 
  -7  13   4      306.40      334.15     49.86 o 
  -6  13   4     1042.85      998.29     92.47 o 
  -5  13   4      429.54      410.87     47.52 o 
  -4  13   4      156.84      121.70     24.19 o 
  -3  13   4      599.05      531.26     51.95 o 
  -2  13   4     3019.70     3313.98    141.32 o 
  -1  13   4     1217.73     1264.27    116.56 o 
   0  13   4     1301.52     1263.64     84.86 o 
   1  13   4       99.10       72.41     22.50 o 
   2  13   4     1709.01     1731.12    108.88 o 
   3  13   4      950.45     1004.79     84.27 o 
   4  13   4      559.63      589.39     66.74 o 
   5  13   4       27.11       20.81     20.48 o 
   6  13   4       44.20       63.56     28.37 o 
   7  13   4      154.05      135.84     46.14 o 
  -7  14   4      134.94      101.96     32.48 o 
  -6  14   4       46.26        2.94     21.51 o 
  -5  14   4      568.39      596.04     61.85 o 
  -4  14   4     1314.60     1256.65     85.59 o 
  -3  14   4      780.20      803.23     65.11 o 
  -2  14   4       64.81       53.56     22.88 o 
  -1  14   4      453.93      346.57     64.66 o 
   0  14   4     2428.47     2740.88    129.09 o 
   1  14   4     1777.59     1805.74    109.04 o 
   2  14   4      546.69      529.98     61.28 o 
   3  14   4       48.35       48.22     22.29 o 
   4  14   4      212.95      170.86     39.24 o 
   5  14   4     1077.80     1047.30     97.47 o 
   6  14   4      660.72      669.72     97.49 o 
  -7  15   4      491.47      521.18     64.57 o 
  -6  15   4      511.09      611.58     75.75 o 
  -5  15   4      840.72      793.93     70.50 o 
  -4  15   4        0.09      -23.50     17.43 o 
  -3  15   4      966.54      906.80     87.87 o 
  -2  15   4      488.43      411.16     70.64 o 
  -1  15   4     1142.84     1312.71    127.29 o 
   0  15   4      445.23      449.96     76.34 o 
   1  15   4       20.61       -1.14     19.45 o 
   2  15   4       88.65      108.85     31.68 o 
   3  15   4     1355.10     1292.51    104.08 o 
   4  15   4      104.58      123.43     35.88 o 
   5  15   4      217.07      178.20     48.64 o 
   6  15   4      142.56       95.56     41.90 o 
  -6  16   4       41.19       16.78     27.42 o 
  -5  16   4      175.48      190.86     47.36 o 
  -4  16   4     1737.70     1786.15    126.87 o 
  -3  16   4       12.38       10.15     20.34 o 
  -2  16   4        5.85       -5.05     27.81 o 
  -1  16   4      131.62      207.36     52.88 o 
   0  16   4     1814.36     2046.38    165.66 o 
   1  16   4      767.13      651.15     93.00 o 
   2  16   4     1142.09     1242.05     99.52 o 
   3  16   4       71.41       43.88     39.55 o 
   4  16   4      648.24      636.43     76.67 o 
   5  16   4      368.17      276.96     64.28 o 
  -5  17   4      233.19      252.46     52.14 o 
  -4  17   4      102.15      131.36     38.54 o 
  -3  17   4      268.30      269.19     44.04 o 
  -2  17   4       44.60       -8.42     31.93 o 
  -1  17   4      967.83      988.13    153.20 o 
   0  17   4       70.76      117.34     32.48 o 
   1  17   4        0.23      -42.69     44.49 o 
   2  17   4        0.22      -12.41     23.49 o 
   3  17   4     1009.91      980.98     94.81 o 
   4  17   4       10.66       -7.83     23.24 o 
  -4  18   4     1109.71     1052.64    108.12 o 
  -3  18   4       15.97       -8.06     20.76 o 
  -2  18   4      158.46      119.65     45.14 o 
  -1  18   4      105.86       75.30     29.16 o 
   0  18   4     1005.33     1274.19    146.85 o 
   1  18   4      107.58       24.84     39.33 o 
   2  18   4      517.65      594.83    116.59 o 
   3  18   4        4.94      -25.83     24.01 o 
  -3  19   4      347.87      409.22    127.68 o 
  -2  19   4        3.88      -57.65     46.60 o 
  -1  19   4      485.10      583.60     99.64 o 
   0  19   4        0.28        0.18     38.92 o 
   1  19   4       74.17      117.80     51.09 o 
   2  19   4       31.57      -20.40     30.36 o 
  -9   0   5      862.21     1052.36    106.32 o 
  -7   0   5     1062.72     1055.82     97.10 o 
  -5   0   5     4659.73     4815.06    192.44 o 
  -3   0   5     2921.63     3151.00     81.81 o 
  -1   0   5     1583.97     1608.78     82.70 o 
   1   0   5    70525.16    74572.94    554.12 o 
   3   0   5        1.70       -7.28     19.57 o 
   5   0   5     8998.35     8822.00    376.73 o 
   7   0   5     1249.77     1327.46    102.01 o 
   9   0   5      141.72       88.73     32.31 o 
 -10   1   5      486.33      587.93     88.84 o 
  -9   1   5       11.36        2.17     25.79 o 
  -8   1   5      170.58      213.64     31.64 o 
  -7   1   5        0.55      -23.88     17.41 o 
  -6   1   5     5546.04     6256.39    158.64 o 
  -5   1   5       82.77       95.31     12.96 o 
  -4   1   5      128.41      122.74     11.98 o 
  -3   1   5     1297.87     1278.56     42.72 o 
  -2   1   5     7847.19     7595.00    109.22 o 
  -1   1   5     1078.75     1065.85     42.39 o 
   0   1   5    10111.32     9612.08    109.60 o 
   1   1   5        4.33       17.00      8.56 o 
   2   1   5     5699.24     6088.52    123.44 o 
   3   1   5     2135.53     2162.42     81.40 o 
   4   1   5     2864.72     2860.18    121.87 o 
   5   1   5      173.41      164.90     31.39 o 
   6   1   5        1.95       78.49     27.58 o 
   7   1   5       59.48       26.59     16.09 o 
   8   1   5     1844.88     1944.22     93.66 o 
   9   1   5        3.43      -17.66     16.32 o 
 -10   2   5       71.04       21.23     19.29 o 
  -9   2   5     1282.46     1450.37    106.00 o 
  -8   2   5        3.45      -11.09     20.10 o 
  -7   2   5       55.40       38.61     16.33 o 
  -6   2   5       37.80       32.99     16.32 o 
  -5   2   5     4839.20     4955.25    119.97 o 
  -4   2   5      216.59      214.38     26.37 o 
  -3   2   5     5361.65     5156.18    140.44 o 
  -2   2   5      419.44      351.54     29.24 o 
  -1   2   5     2021.92     2013.01     47.40 o 
   0   2   5      631.86      622.38     26.03 o 
   1   2   5    21787.13    21106.81    278.45 o 
   2   2   5       33.83       -1.29     18.41 o 
   3   2   5      444.01      404.77     36.36 o 
   4   2   5      647.63      632.83     43.44 o 
   5   2   5     3959.95     4140.95    119.63 o 
   6   2   5     1021.34     1179.06     78.66 o 
   7   2   5     2792.05     2874.44    161.39 o 
   8   2   5       98.45       82.69     37.27 o 
   9   2   5      226.04      182.40     30.22 o 
 -10   3   5      538.89      642.49     75.45 o 
  -9   3   5        9.55      -17.93     23.97 o 
  -8   3   5      208.04      232.69     45.70 o 
  -7   3   5      305.72      273.86     41.96 o 
  -6   3   5     4390.24     4733.28    140.39 o 
  -5   3   5      100.97       96.78     13.69 o 
  -4   3   5      932.27      971.78     52.84 o 
  -3   3   5      486.50      419.66     50.92 o 
  -2   3   5     7531.74     7765.07    157.96 o 
  -1   3   5     2000.33     1853.16     74.53 o 
   0   3   5     6534.26     6432.47     78.96 o 
   1   3   5     2551.33     2379.72     53.79 o 
   2   3   5     6915.27     7188.02    119.71 o 
   3   3   5     2959.21     2588.24     78.75 o 
   4   3   5     4772.35     4909.83    119.45 o 
   5   3   5     2685.01     2671.96     96.11 o 
   6   3   5       15.20       47.33     22.15 o 
   7   3   5      815.57      824.16    113.09 o 
   8   3   5     1027.36     1006.17     79.92 o 
   9   3   5      190.59      179.33     37.66 o 
 -10   4   5       75.08      106.50     38.16 o 
  -9   4   5      846.35      879.05     84.89 o 
  -8   4   5      502.45      526.89     64.40 o 
  -7   4   5      845.70      961.32     80.70 o 
  -6   4   5       15.94       32.89     12.82 o 
  -5   4   5     4270.32     4149.44    145.88 o 
  -4   4   5     1263.86      959.59     97.52 o 
  -3   4   5    18050.31    19759.74    444.64 o 
  -2   4   5     1017.35      823.61     53.58 o 
  -1   4   5     1830.56     1964.37     69.83 o 
   0   4   5     1821.79     1697.57     39.33 o 
   1   4   5     9734.13    10243.16    341.03 o 
   2   4   5     2681.59     2741.32     75.22 o 
   3   4   5      304.29      286.67     26.73 o 
   4   4   5        4.81       28.95     15.42 o 
   5   4   5      620.36      658.80     55.48 o 
   6   4   5     1046.44     1099.68     74.03 o 
   7   4   5      686.26      664.05     75.50 o 
   8   4   5       15.89       24.13     16.28 o 
   9   4   5      145.99       66.61     23.08 o 
  -9   5   5       23.74       19.02     19.64 o 
  -8   5   5      535.53      504.34     59.70 o 
  -7   5   5      663.46      609.30     66.12 o 
  -6   5   5     1768.93     1811.30     88.37 o 
  -5   5   5      972.87      959.20     58.09 o 
  -4   5   5      105.79      123.33     21.41 o 
  -3   5   5    12814.53    13542.25    229.25 o 
  -2   5   5    11482.10    12512.08    211.53 o 
  -1   5   5    10266.31    10610.40    164.67 o 
   0   5   5     1831.70     1856.03     73.57 o 
   1   5   5      281.49      237.38     21.73 o 
   2   5   5     2559.04     2452.34     61.62 o 
   3   5   5     7078.89     7330.29    162.32 o 
   4   5   5     3341.66     3378.64    116.93 o 
   5   5   5      703.24      643.81     54.75 o 
   6   5   5       15.80       10.58     14.39 o 
   7   5   5      675.06      665.35     94.96 o 
   8   5   5      562.02      462.94     79.34 o 
  -9   6   5      903.28      938.46     90.44 o 
  -8   6   5     2211.69     2480.16    138.91 o 
  -7   6   5      669.59      613.04     70.84 o 
  -6   6   5       12.24        6.73     10.27 o 
  -5   6   5      254.20      231.44     27.94 o 
  -4   6   5     8869.76     8997.84    176.96 o 
  -3   6   5    11401.12    12919.82    229.27 o 
  -2   6   5      342.81      293.82     36.04 o 
  -1   6   5      306.30      326.32     30.17 o 
   0   6   5     2212.75     2097.61     87.46 o 
   1   6   5     2200.00     2120.82     74.31 o 
   2   6   5     4162.57     4278.89    137.28 o 
   3   6   5      469.05      378.22     55.54 o 
   4   6   5      689.92      620.02     59.11 o 
   5   6   5      816.33      730.83     68.01 o 
   6   6   5     1738.42     1725.41    109.51 o 
   7   6   5      156.57      135.14     59.71 o 
   8   6   5       23.44      -52.75     35.16 o 
  -9   7   5       13.16       32.84     20.87 o 
  -8   7   5      173.94      159.84     35.07 o 
  -7   7   5     3450.87     3820.34    163.36 o 
  -6   7   5       96.08      118.45     23.82 o 
  -5   7   5     2078.12     2073.95     90.78 o 
  -4   7   5      292.90      292.21     33.65 o 
  -3   7   5     2796.43     2807.35    110.90 o 
  -2   7   5     4486.96     4779.04    167.47 o 
  -1   7   5    10390.08    10858.64    249.07 o 
   0   7   5      615.27      620.08     44.36 o 
   1   7   5       82.58       49.32     13.38 o 
   2   7   5      890.42      773.39     76.23 o 
   3   7   5     8269.95     8660.62    233.00 o 
   4   7   5     1923.14     1936.58    106.15 o 
   5   7   5      949.09      960.90     85.06 o 
   6   7   5      114.01       70.14     24.53 o 
   7   7   5      752.09      719.27     78.38 o 
   8   7   5      293.16      308.41     54.54 o 
  -9   8   5       99.76      111.35     31.40 o 
  -8   8   5      839.60      943.22    110.32 o 
  -7   8   5        8.46      -33.89     25.67 o 
  -6   8   5       78.98       61.18     16.83 o 
  -5   8   5       63.84       77.29     20.02 o 
  -4   8   5     6813.19     7174.32    218.69 o 
  -3   8   5       67.68       49.56     12.66 o 
  -2   8   5      485.84      469.08     43.34 o 
  -1   8   5      319.16      233.84     31.27 o 
   0   8   5     8545.77     8700.35    362.35 o 
   1   8   5      166.94      147.27     31.21 o 
   2   8   5     6436.64     6452.57    227.01 o 
   3   8   5      330.43      243.72     47.31 o 
   4   8   5     1026.62      999.17     79.43 o 
   5   8   5      311.96      234.22     38.90 o 
   6   8   5     2110.77     2184.54    108.51 o 
   7   8   5       16.24        8.81     22.96 o 
   8   8   5        1.15       20.74     23.54 o 
  -9   9   5       76.95       83.47     48.73 o 
  -8   9   5        9.92       -2.20     15.21 o 
  -7   9   5     1796.24     1861.21     98.34 o 
  -6   9   5      597.03      566.33     52.70 o 
  -5   9   5     3392.04     3412.95    148.30 o 
  -4   9   5      131.35       88.33     18.20 o 
  -3   9   5      543.57      479.23     37.63 o 
  -2   9   5       58.10       41.02     18.31 o 
  -1   9   5     5301.75     4886.33    218.76 o 
   0   9   5       11.32        0.93     10.85 o 
   1   9   5     1999.94     2095.55    130.30 o 
   2   9   5        0.45       11.29     19.28 o 
   3   9   5     5288.06     5587.08    224.79 o 
   4   9   5      323.50      299.93     56.81 o 
   5   9   5      146.49      119.95     62.33 o 
   6   9   5        0.01       18.91     26.41 o 
   7   9   5      970.82      763.95     97.72 o 
   8   9   5        2.19       -3.83     25.50 o 
  -8  10   5      921.74      939.22    146.83 o 
  -7  10   5       31.51      -11.17     16.46 o 
  -6  10   5       29.26       25.65     17.54 o 
  -5  10   5       66.35       77.11     19.37 o 
  -4  10   5     3581.90     3753.99    114.80 o 
  -3  10   5       70.35       70.15     14.99 o 
  -2  10   5       31.98       36.72      9.89 o 
  -1  10   5        0.05       19.53     18.08 o 
   0  10   5     4204.36     3970.94    222.51 o 
   1  10   5      262.82      252.25     48.61 o 
   2  10   5     2564.88     2432.35    148.45 o 
   3  10   5       69.64       13.15     30.52 o 
   4  10   5     1550.01     1648.73    106.10 o 
   5  10   5       44.04       35.67     14.76 o 
   6  10   5     1844.03     1838.16    119.34 o 
   7  10   5       25.38       47.65     35.32 o 
  -8  11   5        0.44       21.47     36.60 o 
  -7  11   5      991.87     1010.79     76.29 o 
  -6  11   5       14.12       11.09     15.31 o 
  -5  11   5     3086.80     3249.62    113.86 o 
  -4  11   5      251.65      190.19     26.08 o 
  -3  11   5      762.27      728.91     50.01 o 
  -2  11   5        7.29      -10.46     13.07 o 
  -1  11   5     5674.73     5852.08    232.24 o 
   0  11   5        2.52        1.58     14.87 o 
   1  11   5        4.78       23.44     17.42 o 
   2  11   5     1535.12     1445.35    131.15 o 
   3  11   5     1409.85     1345.93     94.83 o 
   4  11   5       15.53       16.01     21.15 o 
   5  11   5      100.57       38.20     17.43 o 
   6  11   5       43.04       59.37     33.36 o 
   7  11   5      460.20      458.09     80.50 o 
  -8  12   5      434.13      531.01     94.07 o 
  -7  12   5       39.47       57.02     25.80 o 
  -6  12   5       73.60       58.72     17.92 o 
  -5  12   5      133.25       89.28     18.15 o 
  -4  12   5     2667.98     2680.70     95.96 o 
  -3  12   5      835.34      823.98     62.02 o 
  -2  12   5      545.24      442.08     42.53 o 
  -1  12   5        0.44       -0.51     12.39 o 
   0  12   5     2538.39     2519.65    119.39 o 
   1  12   5       83.54       56.04     18.38 o 
   2  12   5     2762.24     2816.33    137.39 o 
   3  12   5      438.88      387.05     52.16 o 
   4  12   5      172.70      141.31     33.09 o 
   5  12   5      139.47       99.04     28.99 o 
   6  12   5     1382.83     1326.74    137.18 o 
   7  12   5        0.26       -0.47     56.99 o 
  -7  13   5      531.00      513.55     71.11 o 
  -6  13   5      129.77       78.19     20.24 o 
  -5  13   5      852.48      751.96     58.48 o 
  -4  13   5        4.00       -6.51     12.26 o 
  -3  13   5      383.54      307.20     47.87 o 
  -2  13   5      903.44      830.97    100.90 o 
  -1  13   5     1733.55     1756.33    139.51 o 
   0  13   5      180.66      151.17     31.47 o 
   1  13   5        7.23       35.34     16.84 o 
   2  13   5      131.51      116.66     29.24 o 
   3  13   5      914.30      776.90     75.49 o 
   4  13   5      480.06      438.83     59.47 o 
   5  13   5     1029.15      892.76     88.04 o 
   6  13   5        9.95       30.74     60.71 o 
  -7  14   5       36.32       29.76     23.64 o 
  -6  14   5      115.23       88.82     26.00 o 
  -5  14   5      168.35      124.82     22.43 o 
  -4  14   5     2027.65     1902.89    134.57 o 
  -3  14   5     1083.46      969.05    170.53 o 
  -2  14   5      765.59      475.52    104.54 o 
  -1  14   5        5.29       11.41     24.58 o 
   0  14   5     1276.35     1297.31    125.54 o 
   1  14   5      719.06      736.71     72.41 o 
   2  14   5     1467.15     1599.83    112.01 o 
   3  14   5      139.52      168.80     36.32 o 
   4  14   5      148.92      176.61     38.21 o 
   5  14   5      216.38      241.94     49.45 o 
   6  14   5      408.04      464.46    112.64 o 
  -6  15   5      630.78      585.27     65.75 o 
  -5  15   5      100.91      102.86     28.87 o 
  -4  15   5        0.19      -29.81     20.94 o 
  -3  15   5      458.00      350.66     76.00 o 
  -2  15   5     1325.16     1590.39    145.21 o 
  -1  15   5     1078.47     1038.14    113.73 o 
   0  15   5      637.39      549.48     84.62 o 
   1  15   5       64.17       83.14     24.54 o 
   2  15   5      545.83      572.91     70.51 o 
   3  15   5     1860.69     1845.87    124.92 o 
   4  15   5      464.59      369.21     67.41 o 
   5  15   5       43.95       60.56     28.68 o 
  -6  16   5        2.85       -2.66     17.09 o 
  -5  16   5      242.38      201.37     47.25 o 
  -4  16   5      293.91      275.30     43.21 o 
  -3  16   5      866.53      730.42    103.44 o 
  -2  16   5       75.72       81.52     30.02 o 
  -1  16   5       19.69       23.96     25.59 o 
   0  16   5      258.55      239.06     56.44 o 
   1  16   5     1397.15     1381.17    137.31 o 
   2  16   5      102.33      115.06     32.01 o 
   3  16   5      213.98      153.13     33.46 o 
   4  16   5        0.73        4.95     18.99 o 
   5  16   5      348.62      378.42     76.77 o 
  -5  17   5       59.69       11.13     21.77 o 
  -4  17   5        2.42      -18.03     24.56 o 
  -3  17   5       51.78       35.30     30.06 o 
  -2  17   5     1709.23     1936.23    171.69 o 
  -1  17   5      160.08       65.79     29.13 o 
   0  17   5      327.22      240.92     60.80 o 
   1  17   5       96.60       84.62     35.29 o 
   2  17   5      489.13      541.38    108.05 o 
   3  17   5      326.89      345.90     55.77 o 
   4  17   5      586.71      528.16     71.29 o 
  -4  18   5       23.21       -6.11     45.13 o 
  -3  18   5      324.89      308.05     69.84 o 
  -2  18   5       16.45      -36.67     31.91 o 
  -1  18   5      132.49      124.41     50.98 o 
   0  18   5       37.45      102.58     43.67 o 
   1  18   5     1016.93     1006.53    127.26 o 
   2  18   5        6.98        3.48     35.79 o 
   3  18   5        0.13       -8.95     32.16 o 
  -2  19   5      312.36      304.61     74.89 o 
  -1  19   5        0.24       14.86     31.76 o 
   0  19   5      177.36      252.58     68.02 o 
   1  19   5        4.34       29.76     36.28 o 
 -10   0   6      378.73      430.53    111.56 o 
  -8   0   6     2117.01     2295.96    156.36 o 
  -6   0   6        9.05       -5.74     28.24 o 
  -4   0   6    13019.61    13332.90    374.50 o 
  -2   0   6     2461.32     2243.03    106.52 o 
   0   0   6     3356.46     3299.65    102.69 o 
   2   0   6     3330.94     3469.97    143.03 o 
   4   0   6     1062.33     1080.02    131.59 o 
   6   0   6     4000.84     4039.31    384.58 o 
   8   0   6       16.48        0.08     20.86 o 
 -10   1   6       18.40       -2.40     30.00 o 
  -9   1   6      174.86      223.81     62.47 o 
  -8   1   6       25.28       54.51     27.25 o 
  -7   1   6     1323.91     1276.38     92.41 o 
  -6   1   6      228.43      307.36     55.98 o 
  -5   1   6     3354.64     3367.28    130.16 o 
  -4   1   6     1086.08     1131.94     42.19 o 
  -3   1   6     2632.42     2474.67     67.05 o 
  -2   1   6      135.93      106.56     13.03 o 
  -1   1   6    14589.93    15121.86    280.10 o 
   0   1   6     1176.62     1367.21     43.60 o 
   1   1   6      790.07      755.72     44.20 o 
   2   1   6      355.60      439.74     36.70 o 
   3   1   6    10639.30    10781.55    194.63 o 
   4   1   6       50.52       36.77     11.66 o 
   5   1   6      137.94      137.55     27.70 o 
   6   1   6      405.47      460.69     50.26 o 
   7   1   6     1014.03     1005.58     69.42 o 
   8   1   6       31.20       32.87     15.80 o 
 -10   2   6      187.79      223.32     46.54 o 
  -9   2   6      305.86      333.58     51.33 o 
  -8   2   6     1869.91     2030.77    124.30 o 
  -7   2   6      150.92       84.26     22.73 o 
  -6   2   6        0.32       14.63     15.54 o 
  -5   2   6      283.25      265.70     34.27 o 
  -4   2   6    10265.80    11175.79    211.55 o 
  -3   2   6      321.71      263.26     26.53 o 
  -2   2   6     2438.98     2322.18     67.97 o 
  -1   2   6      319.38      287.97     27.41 o 
   0   2   6     4424.47     4276.38     75.98 o 
   1   2   6     1874.38     1676.61     56.82 o 
   2   2   6     6128.06     6413.69    136.91 o 
   3   2   6       75.20       45.59     13.20 o 
   4   2   6     2101.75     2032.69     82.25 o 
   5   2   6      222.76      226.95     28.78 o 
   6   2   6     2219.99     2150.15    107.61 o 
   7   2   6       22.19        8.91     17.57 o 
   8   2   6        9.60      -12.32     24.21 o 
  -9   3   6        3.42       -3.07     22.59 o 
  -8   3   6       69.75       89.90     26.88 o 
  -7   3   6     1418.94     1465.02    101.03 o 
  -6   3   6     1463.07     1545.72     98.07 o 
  -5   3   6     3692.98     3951.95    131.00 o 
  -4   3   6     1446.82     1506.36     79.11 o 
  -3   3   6     7831.19     8474.74    182.50 o 
  -2   3   6     1644.77     1572.30     77.50 o 
  -1   3   6     7658.85     7481.28    103.45 o 
   0   3   6      575.62      485.67     24.53 o 
   1   3   6      760.89      846.30     36.06 o 
   2   3   6      444.86      442.30     32.01 o 
   3   3   6     8432.23     9102.95    157.75 o 
   4   3   6      111.31      107.83     18.90 o 
   5   3   6     3633.28     3800.34    118.88 o 
   6   3   6      851.84      816.46     68.03 o 
   7   3   6     1307.57     1366.11    108.85 o 
   8   3   6      183.84      142.57     43.68 o 
  -9   4   6      478.49      463.53     61.95 o 
  -8   4   6      342.44      363.67     53.75 o 
  -7   4   6      287.85      247.77     51.01 o 
  -6   4   6       30.69       18.76     14.32 o 
  -5   4   6     1077.29     1063.85     62.41 o 
  -4   4   6     3945.51     3921.42    131.25 o 
  -3   4   6     7574.75     8129.49    183.39 o 
  -2   4   6       19.40        8.46     14.79 o 
  -1   4   6     2641.19     2608.99     76.44 o 
   0   4   6     7425.55     6975.55    118.47 o 
   1   4   6     6095.75     6115.39    114.07 o 
   2   4   6     7244.21     7195.56    125.87 o 
   3   4   6     1130.16     1036.28     52.61 o 
   4   4   6       15.49       11.26      9.23 o 
   5   4   6     4394.46     4652.85    131.70 o 
   6   4   6     1925.46     1914.85    110.33 o 
   7   4   6      520.80      528.68     83.06 o 
   8   4   6       20.80        9.84     19.04 o 
  -9   5   6      218.93      198.08     43.22 o 
  -8   5   6      398.63      450.60     61.13 o 
  -7   5   6     1307.94     1503.48    103.90 o 
  -6   5   6     1752.13     1855.55     86.54 o 
  -5   5   6     1458.56     1516.16     75.87 o 
  -4   5   6      133.30      130.79     34.17 o 
  -3   5   6      884.78      894.90     61.94 o 
  -2   5   6     5175.68     5109.81    143.60 o 
  -1   5   6     2022.89     1884.92     75.18 o 
   0   5   6     3705.29     3936.15     97.54 o 
   1   5   6      100.46      102.23     15.32 o 
   2   5   6      636.56      493.73     59.46 o 
   3   5   6     1183.51     1305.67     73.21 o 
   4   5   6     2270.33     2298.29    102.99 o 
   5   5   6      371.89      446.73     51.04 o 
   6   5   6       57.96        6.67     25.37 o 
   7   5   6      468.30      482.08     66.78 o 
   8   5   6      447.56      380.59     78.04 o 
  -9   6   6      753.14      872.00     86.67 o 
  -8   6   6        1.26       -9.16     19.82 o 
  -7   6   6      107.01       90.05     25.28 o 
  -6   6   6       15.03       11.84     14.88 o 
  -5   6   6     3277.38     3184.11    113.52 o 
  -4   6   6     1770.99     1711.60     99.14 o 
  -3   6   6     3152.15     3161.38    118.87 o 
  -2   6   6      119.90      127.17     22.63 o 
  -1   6   6      165.28      109.24     17.34 o 
   0   6   6     2567.36     2477.56     93.80 o 
   1   6   6     8985.65     9835.20    174.09 o 
   2   6   6     2234.69     2103.22    102.17 o 
   3   6   6      142.30      171.00     27.37 o 
   4   6   6      292.94      344.59     42.94 o 
   5   6   6      729.46      642.45     66.06 o 
   6   6   6     1463.66     1277.59    100.07 o 
   7   6   6      925.47      864.42    158.79 o 
   8   6   6        3.76       29.04     24.92 o 
  -9   7   6        0.47       -9.22     18.70 o 
  -8   7   6      246.18      170.70     39.07 o 
  -7   7   6      204.57       79.48     31.74 o 
  -6   7   6     2280.81     2281.93    102.17 o 
  -5   7   6      348.16      337.25     37.42 o 
  -4   7   6      391.26      355.50     44.02 o 
  -3   7   6      172.81      179.37     30.69 o 
  -2   7   6     5486.03     5575.74    140.56 o 
  -1   7   6      516.82      515.76     40.84 o 
   0   7   6     5055.97     5272.68    137.19 o 
   1   7   6       27.70        6.79     13.93 o 
   2   7   6     2698.71     2803.44    121.68 o 
   3   7   6      230.17      178.32     32.45 o 
   4   7   6     4314.91     4181.58    163.66 o 
   5   7   6       13.28      -22.11     20.38 o 
   6   7   6        3.34       34.59     24.04 o 
   7   7   6      300.38      267.68     48.47 o 
   8   7   6      841.80      708.33     99.03 o 
  -9   8   6      351.60      282.65     90.47 o 
  -8   8   6      231.42      238.55     44.15 o 
  -7   8   6      390.45      336.87     79.29 o 
  -6   8   6        1.89        7.83     17.82 o 
  -5   8   6       78.62       36.14     20.81 o 
  -4   8   6      146.04      137.62     27.27 o 
  -3   8   6     4369.40     4405.31    148.20 o 
  -2   8   6       38.88       21.19     23.02 o 
  -1   8   6       78.71       79.39     17.26 o 
   0   8   6     2866.59     2859.73    137.51 o 
   1   8   6     5671.99     5282.11    348.28 o 
   2   8   6      318.36      284.35     51.68 o 
   3   8   6      127.10      131.47     38.94 o 
   4   8   6       74.32       65.00     20.81 o 
   5   8   6     1605.43     1555.00    107.18 o 
   6   8   6      247.13      204.83     40.83 o 
   7   8   6      241.36      165.93     47.30 o 
  -8   9   6       52.68       67.06     25.93 o 
  -7   9   6      310.43      345.48     55.85 o 
  -6   9   6     1463.93     1524.02    133.46 o 
  -5   9   6      294.36      172.13     33.54 o 
  -4   9   6       90.14       82.08     22.22 o 
  -3   9   6      134.60      141.28     23.71 o 
  -2   9   6     4432.27     4589.28    191.24 o 
  -1   9   6       61.09       48.07     16.19 o 
   0   9   6     4432.08     4397.91    128.34 o 
   1   9   6      955.51      912.31     91.66 o 
   2   9   6     3543.64     3816.80    191.38 o 
   3   9   6       16.09       56.99     31.20 o 
   4   9   6     3293.34     3389.24    189.56 o 
   5   9   6       41.03       11.41     18.39 o 
   6   9   6       27.08       26.32     22.12 o 
   7   9   6        1.70       41.59     17.44 o 
  -8  10   6        0.01       -5.91     19.46 o 
  -7  10   6      689.98      606.55     90.18 o 
  -6  10   6      226.96      175.13     31.36 o 
  -5  10   6     1574.39     1527.85    111.69 o 
  -4  10   6        3.37       -9.04     18.20 o 
  -3  10   6     2799.08     2753.29    111.93 o 
  -2  10   6       18.97        5.16     15.51 o 
  -1  10   6      267.76      251.83     36.18 o 
   0  10   6       51.83       73.09     29.17 o 
   1  10   6     5099.86     5512.07    230.32 o 
   2  10   6       70.81       64.44     27.51 o 
   3  10   6       89.48      229.39     51.65 o 
   4  10   6       73.84       22.61     22.03 o 
   5  10   6      963.87      778.68     80.09 o 
   6  10   6        0.54        5.32     20.19 o 
   7  10   6      624.21      510.87    124.76 o 
  -8  11   6       34.60       24.97     40.75 o 
  -7  11   6       64.01       46.92     25.91 o 
  -6  11   6     1187.67     1148.28     78.41 o 
  -5  11   6      117.38      117.79     22.18 o 
  -4  11   6        2.30      -25.21     19.82 o 
  -3  11   6      131.59      117.30     24.37 o 
  -2  11   6     3703.10     3714.68    207.28 o 
  -1  11   6       12.31        4.99      9.78 o 
   0  11   6     1952.63     1873.94    139.86 o 
   1  11   6      209.81      171.72     41.24 o 
   2  11   6     1567.84     1553.14    129.33 o 
   3  11   6        5.04       -9.96     20.47 o 
   4  11   6     2459.31     2521.08    142.81 o 
   5  11   6       13.81      -32.78     23.62 o 
   6  11   6        2.78       15.15     24.65 o 
   7  11   6       15.88       44.23     35.19 o 
  -7  12   6      442.59      412.08     89.56 o 
  -6  12   6       39.05       44.48     15.76 o 
  -5  12   6     1349.05     1309.03     84.18 o 
  -4  12   6      925.97      830.84     66.49 o 
  -3  12   6     1182.75     1201.16     80.18 o 
  -2  12   6        0.55        0.38     18.04 o 
  -1  12   6      623.59      569.58     78.44 o 
   0  12   6      805.23      850.22     97.10 o 
   1  12   6     2295.14     2348.51    160.12 o 
   2  12   6     1259.24     1311.81    123.40 o 
   3  12   6      832.68      789.19     78.69 o 
   4  12   6      143.86      164.96     38.74 o 
   5  12   6     1083.92     1033.44     94.86 o 
   6  12   6      276.05      280.11     65.67 o 
  -7  13   6       38.74       42.42     34.16 o 
  -6  13   6     1408.05     1405.04     94.53 o 
  -5  13   6      747.55      756.66     61.31 o 
  -4  13   6       13.31       29.34     21.42 o 
  -3  13   6       94.60       71.19     23.43 o 
  -2  13   6     2196.52     2230.07    162.62 o 
  -1  13   6      167.81      184.20     48.26 o 
   0  13   6     1955.45     1951.66    113.47 o 
   1  13   6        0.26       16.20     20.00 o 
   2  13   6     1537.71     1448.68    104.10 o 
   3  13   6      334.07      263.72     45.93 o 
   4  13   6     1046.97     1065.38     97.01 o 
   5  13   6       93.61       34.07     20.24 o 
   6  13   6       14.20      -42.44     41.67 o 
  -7  14   6      130.80      107.75     35.52 o 
  -6  14   6      121.49      147.55     31.69 o 
  -5  14   6      263.80      261.21     36.62 o 
  -4  14   6      935.29      817.17     86.95 o 
  -3  14   6      433.40      460.19     60.15 o 
  -2  14   6      278.94      273.12     58.43 o 
  -1  14   6      101.58       92.77    130.79 o 
   0  14   6      912.54      950.46    109.76 o 
   1  14   6     1390.48     1267.63     96.10 o 
   2  14   6     1235.00     1218.61     98.51 o 
   3  14   6       29.58       18.51     19.25 o 
   4  14   6        6.39       17.50     19.35 o 
   5  14   6      362.48      359.25     62.56 o 
  -6  15   6      610.91      545.29     64.88 o 
  -5  15   6      368.56      416.88     63.34 o 
  -4  15   6      111.09       26.91     32.15 o 
  -3  15   6       57.90       77.15     38.98 o 
  -2  15   6      696.61      553.72     87.89 o 
  -1  15   6     1668.20     1697.87    150.79 o 
   0  15   6      125.25      143.97     67.83 o 
   1  15   6        1.81       -1.76     31.24 o 
   2  15   6       89.36       66.22     22.56 o 
   3  15   6      266.17      267.07     51.45 o 
   4  15   6      305.76      320.88     60.29 o 
   5  15   6      198.98      187.06     42.77 o 
  -5  16   6      102.58       97.22     29.91 o 
  -4  16   6     1406.49     1523.26    269.64 o 
  -3  16   6      318.92      395.02     75.82 o 
  -2  16   6      193.15      295.13     65.27 o 
  -1  16   6      215.95      124.79     42.58 o 
   0  16   6     1104.73     1132.65    141.72 o 
   1  16   6      773.94      723.79    102.14 o 
   2  16   6      502.07      479.94     66.48 o 
   3  16   6        0.14      -23.97     21.92 o 
   4  16   6       48.91        7.71     30.47 o 
  -4  17   6      115.73       82.70     25.74 o 
  -3  17   6      146.34      159.76     53.45 o 
  -2  17   6        0.40      -33.23     36.60 o 
  -1  17   6      936.38      995.14    121.36 o 
   0  17   6       21.18       74.80     34.56 o 
   1  17   6        2.74      -57.72    105.16 o 
   2  17   6        2.72       14.72     23.91 o 
   3  17   6      735.11      711.30     83.23 o 
  -3  18   6      123.97      108.57     40.00 o 
  -2  18   6      443.21      452.61     86.22 o 
  -1  18   6        0.60      -17.08     43.23 o 
   0  18   6      367.77      324.01     75.54 o 
   1  18   6       36.10      -13.78     23.68 o 
   2  18   6      555.27      567.25     94.81 o 
  -9   0   7      537.39      514.38    123.07 o 
  -7   0   7     1065.19     1064.41    156.59 o 
  -5   0   7      853.51      944.99     73.81 o 
  -3   0   7    10007.64    10526.37    190.49 o 
  -1   0   7       82.12       95.87     26.71 o 
   1   0   7     8331.08     8162.45    325.29 o 
   3   0   7     2648.64     3064.24    155.38 o 
   5   0   7     1361.77     1524.55    130.11 o 
   7   0   7     1437.11     1622.46    152.19 o 
  -9   1   7       61.00       23.27     23.12 o 
  -8   1   7       10.54       38.20     25.68 o 
  -7   1   7       21.35       24.76     36.21 o 
  -6   1   7     3407.59     3834.71    197.10 o 
  -5   1   7      145.70      145.71     29.12 o 
  -4   1   7     1200.17     1263.90     50.50 o 
  -3   1   7        5.43       11.26      8.47 o 
  -2   1   7     2403.66     2450.89     75.29 o 
  -1   1   7      830.69      813.04     40.36 o 
   0   1   7     7957.51     8433.94    116.92 o 
   1   1   7      380.39      396.87     31.72 o 
   2   1   7     1613.49     1505.96     66.24 o 
   3   1   7       38.62       38.52     12.67 o 
   4   1   7     4647.78     5289.59    154.83 o 
   5   1   7      637.44      622.10     66.73 o 
   6   1   7        2.48        3.44     14.59 o 
   7   1   7       13.44        7.85     16.62 o 
   8   1   7      778.19      933.54     75.39 o 
  -9   2   7      360.95      444.55     77.62 o 
  -8   2   7      403.72      445.08     78.16 o 
  -7   2   7     1290.62     1307.36    122.82 o 
  -6   2   7      298.15      355.76     68.22 o 
  -5   2   7     3113.64     3373.56    127.05 o 
  -4   2   7      211.33      185.57     24.82 o 
  -3   2   7     8571.43     8872.42    160.73 o 
  -2   2   7      902.12      788.75     31.20 o 
  -1   2   7      378.27      366.30     27.40 o 
   0   2   7      467.71      426.84     26.55 o 
   1   2   7    18359.09    19954.33    315.10 o 
   2   2   7       17.40       13.23      9.50 o 
   3   2   7     2258.52     2483.98     98.52 o 
   4   2   7       45.12       51.01     17.53 o 
   5   2   7      572.78      523.29     45.08 o 
   6   2   7      184.42      184.37     44.00 o 
   7   2   7      795.88      832.40     75.42 o 
   8   2   7        0.04       13.72     21.65 o 
  -9   3   7       37.39       33.34     28.34 o 
  -8   3   7       16.73       23.69     30.76 o 
  -7   3   7      444.41      425.87     68.80 o 
  -6   3   7     2271.86     2275.19    153.77 o 
  -5   3   7      676.93      630.82     55.15 o 
  -4   3   7      355.84      331.78     52.27 o 
  -3   3   7      550.89      528.48     49.50 o 
  -2   3   7     2138.49     2075.49     79.93 o 
  -1   3   7    11246.06    11893.71    142.56 o 
   0   3   7     3855.33     3655.98     73.42 o 
   1   3   7      327.12      307.71     24.24 o 
   2   3   7     1452.78     1498.81     62.55 o 
   3   3   7     1715.69     1612.55     70.25 o 
   4   3   7     1801.63     1959.20     83.74 o 
   5   3   7      786.91      820.98     68.02 o 
   6   3   7        4.00        2.75     27.80 o 
   7   3   7       41.90       21.40     21.79 o 
   8   3   7      501.59      515.89     63.88 o 
  -9   4   7     1196.41     1347.71    110.01 o 
  -8   4   7      247.27      286.89     50.63 o 
  -7   4   7      534.24      575.62     83.40 o 
  -6   4   7       36.88       63.91     49.59 o 
  -5   4   7      838.34      837.07     65.79 o 
  -4   4   7      679.40      581.83     61.66 o 
  -3   4   7     2162.91     2130.94     99.30 o 
  -2   4   7     1631.15     1564.81     82.89 o 
  -1   4   7      126.67      121.82     15.28 o 
   0   4   7      316.53      255.85     19.07 o 
   1   4   7     5814.57     6069.86    103.20 o 
   2   4   7      575.75      598.46     39.04 o 
   3   4   7     1466.81     1330.09     62.60 o 
   4   4   7        6.92       -8.85     14.52 o 
   5   4   7     2354.75     2407.93    115.09 o 
   6   4   7      979.84      982.88     77.30 o 
   7   4   7      576.21      594.89     78.00 o 
   8   4   7       15.02       38.64     28.62 o 
  -9   5   7       73.61       71.02     21.47 o 
  -8   5   7       35.74        4.14     20.99 o 
  -7   5   7     1039.57     1125.23     95.57 o 
  -6   5   7     1086.02     1049.50     75.31 o 
  -5   5   7     1891.61     1778.14     97.67 o 
  -4   5   7       80.78       70.20     21.03 o 
  -3   5   7      502.35      482.49     48.98 o 
  -2   5   7     3934.01     3933.68    134.00 o 
  -1   5   7     8339.44     8003.52    163.69 o 
   0   5   7     2540.88     2613.33     62.87 o 
   1   5   7      407.49      371.27     23.35 o 
   2   5   7      596.85      590.12     49.42 o 
   3   5   7     2789.67     2820.09    112.16 o 
   4   5   7     1362.16     1392.19     85.77 o 
   5   5   7     3161.40     3254.13    136.94 o 
   6   5   7      120.01       80.47     21.47 o 
   7   5   7      226.91      173.68     44.69 o 
   8   5   7      199.37      231.44     67.87 o 
  -9   6   7      146.40      137.01     35.92 o 
  -8   6   7      536.24      576.70     69.00 o 
  -7   6   7      566.28      677.57     72.17 o 
  -6   6   7        3.30       -2.95     17.43 o 
  -5   6   7      231.79      258.45     39.02 o 
  -4   6   7     3003.70     3114.23    129.27 o 
  -3   6   7     1266.52     1272.85     81.20 o 
  -2   6   7     1175.38     1188.14     67.41 o 
  -1   6   7       67.37       62.26     13.35 o 
   0   6   7     4463.45     4508.39    136.87 o 
   1   6   7      711.10      706.58     46.78 o 
   2   6   7     1882.95     1901.62     89.99 o 
   3   6   7      404.90      405.23     44.10 o 
   4   6   7        0.92       50.14     38.44 o 
   5   6   7      520.05      521.95     56.22 o 
   6   6   7     2191.24     2179.80    133.65 o 
   7   6   7       64.13      126.60     81.95 o 
  -9   7   7       67.76       13.34     23.59 o 
  -8   7   7        3.06      -18.05     24.53 o 
  -7   7   7      501.36      484.18     63.25 o 
  -6   7   7     1072.14      981.20     79.01 o 
  -5   7   7     2450.62     2401.23    119.74 o 
  -4   7   7      269.39      265.86     39.21 o 
  -3   7   7     1176.80     1144.65     76.71 o 
  -2   7   7      871.77      732.76     53.70 o 
  -1   7   7     6447.07     6519.19    156.56 o 
   0   7   7      453.71      416.03     45.03 o 
   1   7   7      257.44      190.91     28.07 o 
   2   7   7      510.80      507.82     53.20 o 
   3   7   7     1149.91     1119.95     84.79 o 
   4   7   7      892.60      804.67     75.07 o 
   5   7   7     1013.60      974.23     86.44 o 
   6   7   7        2.57       12.10     17.48 o 
   7   7   7      373.74      416.75     83.34 o 
  -8   8   7     1041.08      971.99     91.78 o 
  -7   8   7      178.32      148.78     36.46 o 
  -6   8   7       82.11       71.20     24.14 o 
  -5   8   7      710.58      649.82     64.03 o 
  -4   8   7     4570.53     4701.95    165.69 o 
  -3   8   7      296.43      313.70     42.51 o 
  -2   8   7      763.86      718.74     54.34 o 
  -1   8   7       25.98       46.27     18.47 o 
   0   8   7     5099.34     5346.42    150.39 o 
   1   8   7      429.05      459.33     66.10 o 
   2   8   7     4653.58     5042.86    223.20 o 
   3   8   7       47.61       21.31     36.98 o 
   4   8   7      249.01      218.79     39.27 o 
   5   8   7       26.73       32.18     34.26 o 
   6   8   7     1589.85     1661.08    133.22 o 
   7   8   7        0.45       59.89     48.99 o 
  -8   9   7       18.20       59.03     55.82 o 
  -7   9   7      362.59      403.42     57.64 o 
  -6   9   7        0.55      -13.43     16.54 o 
  -5   9   7     4812.66     5053.01    179.01 o 
  -4   9   7       94.98       45.42     22.19 o 
  -3   9   7       69.15       26.41     14.80 o 
  -2   9   7      236.88      177.20     25.90 o 
  -1   9   7     3324.51     3383.48    129.45 o 
   0   9   7       58.44        7.56     23.57 o 
   1   9   7      545.95      504.12     69.73 o 
   2   9   7      589.33      622.04     81.63 o 
   3   9   7     1409.29     1529.54    131.28 o 
   4   9   7        4.17       33.54     70.17 o 
   5   9   7      201.72      223.16     45.08 o 
   6   9   7       11.23       41.68     31.25 o 
   7   9   7      484.60      436.78     67.37 o 
  -8  10   7      478.92      531.08     69.94 o 
  -7  10   7        2.31      -22.74     24.29 o 
  -6  10   7       33.59       13.28     18.00 o 
  -5  10   7      129.58      121.69     30.15 o 
  -4  10   7     2397.69     2543.93    127.04 o 
  -3  10   7      183.72      136.01     24.46 o 
  -2  10   7     1482.98     1391.29     78.75 o 
  -1  10   7        1.82      -13.20     12.84 o 
   0  10   7      611.28      578.70     76.65 o 
   1  10   7      437.26      406.33     66.53 o 
   2  10   7     2002.91     2275.59    161.74 o 
   3  10   7      154.02      121.02     37.73 o 
   4  10   7       18.84       12.33     26.06 o 
   5  10   7        1.26        0.93     24.95 o 
   6  10   7      824.81      818.92     83.81 o 
  -8  11   7        1.67        1.15     21.47 o 
  -7  11   7      628.70      535.06    111.64 o 
  -6  11   7      126.41      141.56     32.88 o 
  -5  11   7     1068.34     1178.70     92.41 o 
  -4  11   7       51.65       45.02     23.48 o 
  -3  11   7       17.07       17.47     15.15 o 
  -2  11   7      292.39      264.18     39.68 o 
  -1  11   7     1350.78     1438.23    123.57 o 
   0  11   7      139.38      134.68     40.65 o 
   1  11   7      584.89      596.54     84.81 o 
   2  11   7      177.67      148.53     67.82 o 
   3  11   7     2137.06     2215.33    284.68 o 
   4  11   7        0.98       -1.64     31.14 o 
   5  11   7      401.14      379.74     58.13 o 
   6  11   7       24.37      -35.27     23.51 o 
  -7  12   7      125.59      104.24     32.15 o 
  -6  12   7      100.57       54.84     24.02 o 
  -5  12   7        5.74      -13.63     16.05 o 
  -4  12   7     1753.10     1952.65    105.12 o 
  -3  12   7       36.90       51.36     15.58 o 
  -2  12   7      920.84      828.73     97.11 o 
  -1  12   7      325.36      326.48     63.53 o 
   0  12   7      890.69      791.08     96.19 o 
   1  12   7        7.00       26.40     43.42 o 
   2  12   7     1598.57     1824.90    149.56 o 
   3  12   7        0.11      -41.37     33.23 o 
   4  12   7      127.49       89.09     26.77 o 
   5  12   7      139.75      122.63     37.47 o 
   6  12   7      529.79      414.02    108.11 o 
  -7  13   7      178.91      114.28     38.31 o 
  -6  13   7      264.53      232.99     43.82 o 
  -5  13   7      312.98      274.54     39.98 o 
  -4  13   7        7.99        3.85     18.83 o 
  -3  13   7      123.70      111.86     28.02 o 
  -2  13   7      539.52      633.78     86.72 o 
  -1  13   7     1444.83     1394.52    129.62 o 
   0  13   7      477.21      461.19     76.11 o 
   1  13   7      242.27      235.37     83.55 o 
   2  13   7      191.79      176.67     50.23 o 
   3  13   7     1651.83     1564.11    116.37 o 
   4  13   7      453.23      568.20     74.15 o 
   5  13   7      184.49      120.19     33.54 o 
  -6  14   7        5.50      -10.29     17.35 o 
  -5  14   7      133.41      207.18     37.48 o 
  -4  14   7     1125.11     1234.33    101.05 o 
  -3  14   7      647.30      710.98     96.12 o 
  -2  14   7      514.32      584.97     87.75 o 
  -1  14   7        4.59       37.04     26.21 o 
   0  14   7      497.70      530.65     83.89 o 
   1  14   7      603.53      590.77     67.18 o 
   2  14   7     1577.34     1650.89    119.10 o 
   3  14   7        5.97        4.83     20.40 o 
   4  14   7        2.19       20.16     27.92 o 
   5  14   7      371.72      413.64     65.02 o 
  -5  15   7      140.26      119.09     32.81 o 
  -4  15   7       63.15       53.28     24.33 o 
  -3  15   7      151.48       86.01     42.95 o 
  -2  15   7      645.30      702.52    103.47 o 
  -1  15   7      806.71      662.37     94.96 o 
   0  15   7      818.98      949.25    115.41 o 
   1  15   7        4.67       37.27     53.86 o 
   2  15   7      108.57      115.89     41.20 o 
   3  15   7      322.81      267.35     50.90 o 
   4  15   7     1178.55     1227.25    112.52 o 
  -5  16   7      106.29       56.29     75.42 o 
  -4  16   7      100.44       29.47     31.66 o 
  -3  16   7      587.37      747.80    124.83 o 
  -2  16   7      142.49       98.09     53.32 o 
  -1  16   7      114.84      153.28     55.64 o 
   0  16   7       37.71       22.15     25.26 o 
   1  16   7      800.38      787.14    109.09 o 
   2  16   7      101.33      102.51     42.45 o 
   3  16   7      256.91      327.07     58.01 o 
  -4  17   7      126.27      129.74     48.18 o 
  -3  17   7       49.59       49.72    102.73 o 
  -2  17   7      579.20      523.14    103.71 o 
  -1  17   7      349.63      331.68     87.73 o 
   0  17   7      660.31      726.33    110.92 o 
   1  17   7        7.95      -47.22     31.48 o 
   2  17   7      223.55      248.66     65.02 o 
  -2  18   7        8.18      -18.53     25.66 o 
  -1  18   7       15.28       11.83     33.12 o 
   0  18   7        3.95      -78.24     52.16 o 
  -8   0   8     1441.60     1810.21    223.83 o 
  -6   0   8      866.30     1008.85    148.00 o 
  -4   0   8     4347.21     4649.46    130.96 o 
  -2   0   8     4325.66     4657.09    143.04 o 
   0   0   8     1081.74     1078.63     70.56 o 
   2   0   8     4499.46     4627.29    321.45 o 
   4   0   8      353.52      381.27     66.91 o 
   6   0   8     1343.21     1305.64    161.09 o 
  -9   1   8      453.08      451.55     83.45 o 
  -8   1   8        1.46        0.06     26.99 o 
  -7   1   8      917.82      894.05    105.60 o 
  -6   1   8      202.30      232.58     53.10 o 
  -5   1   8     7384.17     7943.02    195.81 o 
  -4   1   8      969.70     1053.15     44.17 o 
  -3   1   8      724.21      679.43     42.22 o 
  -2   1   8       14.09       17.20      9.12 o 
  -1   1   8     6111.81     6063.11    124.97 o 
   0   1   8       16.10       22.39      9.01 o 
   1   1   8     2027.56     1942.11     75.87 o 
   2   1   8        0.99       -5.61     12.21 o 
   3   1   8     3338.12     3781.51    131.90 o 
   4   1   8       83.48       76.37     22.54 o 
   5   1   8     1456.90     1587.24    108.20 o 
   6   1   8        2.29      -28.50     24.19 o 
   7   1   8      149.81       86.20     34.42 o 
  -9   2   8       28.50       28.97     42.96 o 
  -8   2   8     1378.06     1482.93    142.22 o 
  -7   2   8      174.98      134.83     38.71 o 
  -6   2   8      205.41      246.88     52.67 o 
  -5   2   8       94.56      125.70     24.50 o 
  -4   2   8     5101.57     5379.56    137.74 o 
  -3   2   8     2130.44     2067.67     84.04 o 
  -2   2   8     1582.72     1479.56     48.59 o 
  -1   2   8       70.51       56.87     10.80 o 
   0   2   8     3179.84     3305.99     79.18 o 
   1   2   8      475.76      442.32     39.40 o 
   2   2   8     4992.98     5533.57    148.26 o 
   3   2   8      221.16      284.18     38.30 o 
   4   2   8      410.28      593.81     51.20 o 
   5   2   8       96.64       63.81     22.10 o 
   6   2   8     1842.15     1949.82    130.98 o 
   7   2   8       54.04       87.52     31.29 o 
  -9   3   8       41.31      124.47     50.41 o 
  -8   3   8       18.11       87.43     37.35 o 
  -7   3   8      634.56      594.83     86.60 o 
  -6   3   8      982.61     1090.15    133.27 o 
  -5   3   8     1255.06     1335.40     86.97 o 
  -4   3   8      412.02      470.65     49.66 o 
  -3   3   8      137.08       98.59     24.09 o 
  -2   3   8      226.71      262.09     29.84 o 
  -1   3   8    11327.45    12237.12    156.11 o 
   0   3   8      466.38      379.29     25.25 o 
   1   3   8      427.06      451.52     31.56 o 
   2   3   8       65.60       59.93     17.16 o 
   3   3   8     3132.34     3430.56    129.92 o 
   4   3   8      352.37      390.42     47.74 o 
   5   3   8     1861.94     1998.87    109.55 o 
   6   3   8        1.36        5.36     21.00 o 
   7   3   8      188.13      108.47     39.46 o 
  -9   4   8      667.59      615.70    106.40 o 
  -8   4   8      343.52      360.43     67.93 o 
  -7   4   8      448.08      463.22    116.73 o 
  -6   4   8        4.82        0.11     16.50 o 
  -5   4   8      213.04      202.87     40.65 o 
  -4   4   8     3323.13     3476.59    138.95 o 
  -3   4   8     2998.62     3103.82    127.15 o 
  -2   4   8     2186.27     2281.48     94.25 o 
  -1   4   8       47.46       20.69     17.89 o 
   0   4   8     2549.43     2457.73     65.41 o 
   1   4   8     3471.52     3760.57     88.96 o 
   2   4   8     4143.95     4289.29    136.51 o 
   3   4   8      272.39      264.68     35.59 o 
   4   4   8       46.17        5.52     16.32 o 
   5   4   8      155.94      132.31     29.69 o 
   6   4   8     2203.74     2340.65    124.46 o 
   7   4   8      438.86      381.66     64.54 o 
  -9   5   8       12.15       27.22     71.40 o 
  -8   5   8       40.48       43.61     28.80 o 
  -7   5   8       60.09      110.30     40.25 o 
  -6   5   8      975.44      949.68    101.80 o 
  -5   5   8     1135.40     1194.88     85.19 o 
  -4   5   8      243.84      276.04     39.82 o 
  -3   5   8       14.04       28.74     17.61 o 
  -2   5   8      919.77      866.98     59.14 o 
  -1   5   8     3185.52     3235.25    111.17 o 
   0   5   8     1231.34     1309.59     59.77 o 
   1   5   8        0.70       -8.29     11.09 o 
   2   5   8     1119.28     1077.64     69.59 o 
   3   5   8     3257.85     3327.35    128.45 o 
   4   5   8     3503.97     3777.08    144.66 o 
   5   5   8      576.56      572.37     60.44 o 
   6   5   8        3.78       24.91     20.95 o 
   7   5   8      244.21      276.76     57.62 o 
  -9   6   8       72.19       28.35     68.63 o 
  -8   6   8      388.94      341.44     83.25 o 
  -7   6   8      799.65      810.33    101.05 o 
  -6   6   8        9.12        5.60     23.60 o 
  -5   6   8      512.55      433.14     49.13 o 
  -4   6   8     1173.84     1105.86     80.68 o 
  -3   6   8     1930.88     1907.81    103.24 o 
  -2   6   8     2562.12     2533.76    102.21 o 
  -1   6   8     1158.54     1138.36     66.18 o 
   0   6   8     1570.90     1554.72     86.84 o 
   1   6   8     5631.70     6291.75    162.58 o 
   2   6   8     2577.38     2505.50    108.47 o 
   3   6   8     2654.28     2683.86    117.83 o 
   4   6   8      914.41      964.20     74.41 o 
   5   6   8     1240.52     1276.64     89.60 o 
   6   6   8      310.47      343.48     47.87 o 
   7   6   8      337.50      402.15     78.81 o 
  -8   7   8        1.02       65.96     33.12 o 
  -7   7   8      404.43      352.29     97.66 o 
  -6   7   8     1628.70     1648.60    104.88 o 
  -5   7   8      279.18      227.20     37.21 o 
  -4   7   8       62.32       36.49     15.53 o 
  -3   7   8        1.45       27.37     24.42 o 
  -2   7   8     3135.40     3159.37    117.18 o 
  -1   7   8     1070.14      935.22     61.62 o 
   0   7   8     5139.51     5514.83    177.12 o 
   1   7   8      638.53      591.52     68.15 o 
   2   7   8      692.64      656.65     63.72 o 
   3   7   8       35.10       -2.34     18.81 o 
   4   7   8     2337.51     2487.91    137.58 o 
   5   7   8      257.11      196.38     43.47 o 
   6   7   8       28.23       20.65     25.76 o 
   7   7   8       94.91       81.82     32.43 o 
  -8   8   8      145.86       72.54     29.37 o 
  -7   8   8     1050.56     1098.89    145.42 o 
  -6   8   8       18.85       13.93     14.15 o 
  -5   8   8      572.09      523.77     57.01 o 
  -4   8   8      687.87      624.33     62.57 o 
  -3   8   8     2147.93     2222.12    102.79 o 
  -2   8   8      508.18      455.47     43.56 o 
  -1   8   8       59.77       36.33     16.46 o 
   0   8   8      277.08      206.90     49.37 o 
   1   8   8     1109.17     1030.20    103.91 o 
   2   8   8      284.80      308.39     61.37 o 
   3   8   8      288.04      307.46     46.76 o 
   4   8   8       56.94       65.09     29.14 o 
   5   8   8      817.48      915.95     86.76 o 
   6   8   8       96.22      122.25     36.26 o 
  -8   9   8        0.01       25.25     58.27 o 
  -7   9   8        0.42      -28.53     28.31 o 
  -6   9   8     2374.90     2324.99    129.47 o 
  -5   9   8        1.56       -6.65     14.30 o 
  -4   9   8      394.18      384.24     49.70 o 
  -3   9   8       84.97       76.56     18.68 o 
  -2   9   8     2569.04     2611.41    109.15 o 
  -1   9   8       37.52       20.86      9.22 o 
   0   9   8     6591.43     7557.14    423.09 o 
   1   9   8      448.87      498.38     74.31 o 
   2   9   8       56.74       94.75     32.86 o 
   3   9   8      249.76      312.08     98.58 o 
   4   9   8     2422.07     2796.71    152.80 o 
   5   9   8        4.48      -20.47     19.23 o 
   6   9   8       52.48       51.95     24.01 o 
  -8  10   8        4.10       -2.33     28.67 o 
  -7  10   8      778.34      782.86    216.28 o 
  -6  10   8      121.55       89.88     26.38 o 
  -5  10   8      631.50      490.75     59.87 o 
  -4  10   8       11.10       14.66     15.08 o 
  -3  10   8     1576.60     1610.57     90.13 o 
  -2  10   8        0.04       -5.36     12.47 o 
  -1  10   8       21.43       30.25     18.64 o 
   0  10   8       43.54       49.86     69.17 o 
   1  10   8     3469.50     3845.66    210.43 o 
   2  10   8        0.13      -19.31     26.91 o 
   3  10   8      554.36      448.90     79.33 o 
   4  10   8       27.79        7.29     33.82 o 
   5  10   8      932.92      845.90    106.72 o 
   6  10   8       10.22      -17.41     25.66 o 
  -7  11   8      102.06       41.31     52.76 o 
  -6  11   8     1350.94     1297.73    102.46 o 
  -5  11   8      177.14      130.00     33.30 o 
  -4  11   8      367.00      348.21     44.94 o 
  -3  11   8       17.06       -1.91     16.30 o 
  -2  11   8     1988.32     1809.73    192.62 o 
  -1  11   8        6.97      -33.71     27.02 o 
   0  11   8     2540.88     2592.48    177.61 o 
   1  11   8       74.69       61.04     30.55 o 
   2  11   8      186.45      182.58     48.59 o 
   3  11   8        2.01      -19.41     28.40 o 
   4  11   8     1715.01     1541.85    147.18 o 
   5  11   8        3.82       12.83     83.30 o 
  -7  12   8       45.92       42.45     24.24 o 
  -6  12   8       97.39       84.54     26.20 o 
  -5  12   8      138.55       88.32     36.91 o 
  -4  12   8      426.66      378.48     53.01 o 
  -3  12   8     1794.95     1816.63     99.66 o 
  -2  12   8      328.40      272.02     58.16 o 
  -1  12   8        0.05      -11.23     29.65 o 
   0  12   8      523.19      485.12     76.78 o 
   1  12   8     2706.76     2878.62    193.78 o 
   2  12   8      195.68      250.40     61.75 o 
   3  12   8      230.22      235.10     57.42 o 
   4  12   8       53.68      -66.21     44.14 o 
   5  12   8      541.72      536.11     74.97 o 
  -6  13   8     1060.35     1033.56    106.57 o 
  -5  13   8      166.28      155.16     32.23 o 
  -4  13   8       95.96      169.79     34.09 o 
  -3  13   8       78.91       38.67     29.74 o 
  -2  13   8     1403.45     1489.27    139.68 o 
  -1  13   8      413.69      331.99     66.20 o 
   0  13   8      966.37     1018.59    114.94 o 
   1  13   8       20.29       24.60     26.72 o 
   2  13   8       87.57       24.60     26.20 o 
   3  13   8      110.67      153.91     60.90 o 
   4  13   8      847.98      825.40     92.69 o 
  -6  14   8        1.65       31.01     15.56 o 
  -5  14   8      159.31      208.27     37.05 o 
  -4  14   8      696.12      751.26    101.97 o 
  -3  14   8      790.16      909.15    111.59 o 
  -2  14   8      348.37      337.99     70.76 o 
  -1  14   8       28.40       88.42     42.39 o 
   0  14   8      418.61      425.79     78.70 o 
   1  14   8      954.05      976.45    119.82 o 
   2  14   8      887.20      826.80    111.92 o 
   3  14   8      159.43       92.61     29.10 o 
   4  14   8        2.28      -36.19     40.49 o 
  -5  15   8      126.02      138.27     73.67 o 
  -4  15   8      338.38      361.49     74.66 o 
  -3  15   8      213.78      172.11     48.44 o 
  -2  15   8       99.57       47.69     28.62 o 
  -1  15   8      597.12      523.74     86.32 o 
   0  15   8      200.42      191.76     67.09 o 
   1  15   8        3.03       -7.56     34.36 o 
   2  15   8       82.10       37.53     23.75 o 
   3  15   8      309.83      228.82     46.67 o 
  -4  16   8      441.51      563.93     92.19 o 
  -3  16   8      543.59      528.57     91.61 o 
  -2  16   8      824.03      811.50    112.87 o 
  -1  16   8        0.00      -32.77     26.75 o 
   0  16   8      314.91      182.15     50.80 o 
   1  16   8      189.11      120.74     44.03 o 
   2  16   8      477.05      445.54     86.68 o 
  -2  17   8        3.31       73.82     42.48 o 
  -1  17   8      736.32      882.58    144.46 o 
   0  17   8        3.13       20.34     68.60 o 
   1  17   8        6.89       13.08     50.24 o 
  -9   0   9      517.30      506.70    128.08 o 
  -7   0   9     1763.13     1833.02    221.43 o 
  -5   0   9     1514.23     1591.51    111.93 o 
  -3   0   9     6073.58     6612.44    284.97 o 
  -1   0   9     1213.10     1086.14     74.44 o 
   1   0   9     4408.92     4888.79    232.02 o 
   3   0   9     2552.63     2938.86    265.72 o 
   5   0   9      499.80      494.98    113.39 o 
   7   0   9      364.02      389.08     83.44 o 
  -9   1   9        5.50        0.81     34.29 o 
  -8   1   9       61.65       11.41     23.20 o 
  -7   1   9       76.52       42.17     59.28 o 
  -6   1   9     1134.46     1185.24    118.56 o 
  -5   1   9      267.82      265.55     39.84 o 
  -4   1   9      761.88      768.30     56.05 o 
  -3   1   9        3.88        1.90     10.17 o 
  -2   1   9     1305.58     1223.53     61.64 o 
  -1   1   9      806.99      769.91     40.76 o 
   0   1   9     2665.83     2744.99     78.35 o 
   1   1   9      106.58       90.70     17.04 o 
   2   1   9      270.55      240.45     34.32 o 
   3   1   9       10.22       27.09     30.53 o 
   4   1   9     2097.50     2420.31    137.98 o 
   5   1   9       49.94       77.22     26.11 o 
   6   1   9       18.31      -26.36     29.55 o 
   7   1   9       49.14        4.75     44.80 o 
  -9   2   9      255.77      308.12     69.91 o 
  -8   2   9      103.98       62.27     42.85 o 
  -7   2   9      546.89      536.99     82.78 o 
  -6   2   9       48.98      109.03     35.43 o 
  -5   2   9      258.22      266.50     39.88 o 
  -4   2   9       23.79       -0.15     11.40 o 
  -3   2   9     4558.40     4827.02    120.41 o 
  -2   2   9      531.34      478.86     40.77 o 
  -1   2   9      997.20      894.45     39.19 o 
   0   2   9        0.36       -8.66      9.20 o 
   1   2   9     3071.57     3227.91    115.28 o 
   2   2   9       24.07        9.45     18.50 o 
   3   2   9     3232.96     3497.52    137.18 o 
   4   2   9       24.07       66.96     23.51 o 
   5   2   9      487.27      538.67     68.93 o 
   6   2   9      236.96      252.12     47.62 o 
   7   2   9      467.37      468.58     69.38 o 
  -9   3   9        8.67      -38.26     34.75 o 
  -8   3   9        1.78        4.14     23.13 o 
  -7   3   9       85.35       36.51     24.92 o 
  -6   3   9     1923.30     2015.22    155.36 o 
  -5   3   9      759.82      737.51     66.66 o 
  -4   3   9      422.78      475.62     53.10 o 
  -3   3   9        0.03        7.67     17.77 o 
  -2   3   9     2181.05     2176.93     83.77 o 
  -1   3   9     1360.66     1258.34     48.09 o 
   0   3   9     1706.62     1703.34     58.83 o 
   1   3   9      833.10      847.30     59.96 o 
   2   3   9      332.55      296.43     37.51 o 
   3   3   9        4.47      -35.00     23.33 o 
   4   3   9     3042.61     3294.69    141.09 o 
   5   3   9      624.54      596.58     63.03 o 
   6   3   9        0.41      -28.86     33.93 o 
   7   3   9        3.71       18.23     27.62 o 
  -8   4   9      166.97      188.99     51.20 o 
  -7   4   9      667.80      753.56    132.62 o 
  -6   4   9       39.54       19.48     44.32 o 
  -5   4   9      146.60      106.69     26.95 o 
  -4   4   9      393.47      393.64     49.21 o 
  -3   4   9     2794.29     2983.28    132.54 o 
  -2   4   9     1338.64     1255.69     64.25 o 
  -1   4   9       10.96       12.91      6.76 o 
   0   4   9      724.74      693.37     45.95 o 
   1   4   9     2339.02     2390.01    112.13 o 
   2   4   9     1163.36     1204.59     84.57 o 
   3   4   9      110.21       80.09     20.86 o 
   4   4   9       57.66       19.50     16.33 o 
   5   4   9      722.06      718.64     70.40 o 
   6   4   9      694.65      643.43     66.49 o 
   7   4   9      424.44      466.14     70.12 o 
  -8   5   9       16.26       -4.64     25.35 o 
  -7   5   9      329.79      310.42     63.77 o 
  -6   5   9      767.23      768.05     95.24 o 
  -5   5   9     1318.41     1319.56    107.18 o 
  -4   5   9      191.07      207.12     36.61 o 
  -3   5   9      194.51      178.79     31.52 o 
  -2   5   9     1323.50     1317.09     76.85 o 
  -1   5   9     6925.39     7477.02    159.83 o 
   0   5   9     3457.90     3950.51    110.66 o 
   1   5   9      648.60      574.72     50.84 o 
   2   5   9       94.64      100.09     26.36 o 
   3   5   9       60.90       64.99     27.08 o 
   4   5   9     1697.18     1780.38    104.30 o 
   5   5   9      605.86      588.32     70.48 o 
   6   5   9        7.07        6.52     17.15 o 
  -8   6   9      447.17      444.70    205.99 o 
  -7   6   9      440.25      374.84     70.81 o 
  -6   6   9       60.33      -14.01     29.85 o 
  -5   6   9       76.41       55.35     21.54 o 
  -4   6   9      537.27      497.31     56.49 o 
  -3   6   9      154.60      147.02     30.24 o 
  -2   6   9     1246.87     1259.96     75.64 o 
  -1   6   9     1440.06     1437.24     78.95 o 
   0   6   9     3028.21     3164.25    137.84 o 
   1   6   9      817.13      764.80     59.69 o 
   2   6   9     1688.95     1813.87    117.99 o 
   3   6   9       30.67       38.77     22.30 o 
   4   6   9      146.96      143.78     28.03 o 
   5   6   9      767.87      708.03     69.94 o 
   6   6   9      834.62      950.08     83.72 o 
  -8   7   9        5.84      -59.53     39.69 o 
  -7   7   9      372.24      401.49    165.27 o 
  -6   7   9      247.80      225.51     38.20 o 
  -5   7   9     1335.35     1442.73    125.81 o 
  -4   7   9      226.42      155.45     43.90 o 
  -3   7   9        9.86      -11.28     13.60 o 
  -2   7   9      467.70      497.57     47.06 o 
  -1   7   9     4308.84     4646.86    144.42 o 
   0   7   9      115.80      133.69     40.00 o 
   1   7   9      147.64      167.20     33.60 o 
   2   7   9       37.73       35.20     17.08 o 
   3   7   9     2163.42     2246.11    130.13 o 
   4   7   9       66.91       60.98     26.58 o 
   5   7   9     1122.10     1167.56    147.54 o 
   6   7   9        5.53       13.98     21.08 o 
  -8   8   9      513.93      485.60    163.58 o 
  -7   8   9       16.90       -8.28     80.23 o 
  -6   8   9       11.86       -2.94     15.76 o 
  -5   8   9        5.91       -4.03     16.83 o 
  -4   8   9     2231.47     2198.93    122.53 o 
  -3   8   9       42.86       18.76     24.06 o 
  -2   8   9     1716.28     1801.64    107.35 o 
  -1   8   9      152.48      139.40     28.42 o 
   0   8   9     1250.27     1338.29    177.27 o 
   1   8   9      158.97      130.98     40.06 o 
   2   8   9      888.47     1081.43     89.71 o 
   3   8   9        3.49      -11.35     22.05 o 
   4   8   9       37.34       37.85     30.62 o 
   5   8   9       59.43       14.01     28.48 o 
   6   8   9      598.63      463.97     69.62 o 
  -7   9   9      480.91      449.27    112.58 o 
  -6   9   9       14.29        7.76     22.47 o 
  -5   9   9      910.49      815.41    131.24 o 
  -4   9   9       54.11       19.14     16.30 o 
  -3   9   9        8.21       15.64     12.05 o 
  -2   9   9        0.37        5.69     13.34 o 
  -1   9   9     1550.60     1522.53    131.19 o 
   0   9   9       85.99       45.51     19.63 o 
   1   9   9       61.14       25.41     65.89 o 
   2   9   9      187.50      176.65     44.11 o 
   3   9   9     1667.79     1704.99    150.53 o 
   4   9   9       10.32      -48.41     38.01 o 
   5   9   9      560.81      582.96     74.88 o 
  -7  10   9       33.41       31.87     21.74 o 
  -6  10   9      362.52      307.94     49.48 o 
  -5  10   9      127.09       84.83     29.33 o 
  -4  10   9     1418.60     1575.56    110.15 o 
  -3  10   9        3.29        8.50     16.53 o 
  -2  10   9     2252.10     2526.05    175.30 o 
  -1  10   9        1.70       14.62     30.41 o 
   0  10   9      467.30      507.10     79.04 o 
   1  10   9       12.39        1.89     61.63 o 
   2  10   9     3126.54     3445.62    219.18 o 
   3  10   9       68.05       58.09     48.90 o 
   4  10   9       15.60        3.16     30.34 o 
   5  10   9        5.50       -7.74     63.42 o 
  -7  11   9       14.32       20.83     41.36 o 
  -6  11   9      238.36      203.18     41.71 o 
  -5  11   9     1219.12     1195.94     86.44 o 
  -4  11   9        2.93       -1.64     21.12 o 
  -3  11   9       92.01       84.83     22.74 o 
  -2  11   9      130.35      170.24     44.34 o 
  -1  11   9     1914.86     1854.55    152.71 o 
   0  11   9       60.20       55.73     33.51 o 
   1  11   9      117.50       74.23     35.17 o 
   2  11   9        5.37      -24.68     25.68 o 
   3  11   9     1057.33     1075.02    125.64 o 
   4  11   9       82.02       56.07     27.64 o 
   5  11   9      284.24      278.75     71.85 o 
  -6  12   9       69.84       54.51     25.37 o 
  -5  12   9        0.14        4.94     16.36 o 
  -4  12   9      862.72      912.32     75.58 o 
  -3  12   9      457.30      457.68     78.72 o 
  -2  12   9      922.57      932.83    113.54 o 
  -1  12   9       25.12        3.74     32.53 o 
   0  12   9       44.86       39.27     31.10 o 
   1  12   9       82.32      100.01     42.57 o 
   2  12   9     1686.97     1818.00    162.51 o 
   3  12   9       95.15       21.54     30.58 o 
   4  12   9        8.20      -35.50     28.12 o 
  -6  13   9      206.50      232.68     41.19 o 
  -5  13   9      378.65      329.70     46.38 o 
  -4  13   9      178.47      164.38     40.75 o 
  -3  13   9       25.28       13.15     32.23 o 
  -2  13   9      268.08      200.29     57.32 o 
  -1  13   9      790.01      764.52    103.94 o 
   0  13   9      772.94      811.12    109.32 o 
   1  13   9      141.95      180.07     51.06 o 
   2  13   9        5.65      -12.73     31.13 o 
   3  13   9      887.69      982.48    123.14 o 
   4  13   9      339.35      315.68     83.67 o 
  -5  14   9       14.71       21.97     16.99 o 
  -4  14   9      215.45      294.54     67.09 o 
  -3  14   9      212.27      304.03     71.63 o 
  -2  14   9      114.47      135.40     41.27 o 
  -1  14   9        3.63      -55.96     38.63 o 
   0  14   9       77.01       22.64     27.98 o 
   1  14   9      708.63      475.98     86.45 o 
   2  14   9      538.22      401.82     75.35 o 
   3  14   9      224.87      207.34     61.37 o 
  -4  15   9      175.31      226.01     62.86 o 
  -3  15   9       67.61        7.45     51.19 o 
  -2  15   9      157.16      239.67     65.17 o 
  -1  15   9      604.82      477.07     89.91 o 
   0  15   9      560.42      421.05     83.14 o 
   1  15   9      116.14      140.25     46.10 o 
   2  15   9       52.09        7.46     28.44 o 
  -2  16   9       64.90       68.46     31.21 o 
  -1  16   9       12.54       -5.48     67.19 o 
   0  16   9       35.17       30.45     62.86 o 
   1  16   9      924.69      943.89    126.78 o 
  -8   0  10      900.49     1056.74    176.69 o 
  -6   0  10      268.75      395.24    106.55 o 
  -4   0  10     1879.13     1794.79    128.14 o 
  -2   0  10     2611.88     2785.35    108.52 o 
   0   0  10      532.15      492.59     46.78 o 
   2   0  10     2704.75     3138.17    163.22 o 
   4   0  10      108.87      217.90     86.85 o 
   6   0  10      691.99      876.79    116.38 o 
  -8   1  10        2.34       13.96     25.38 o 
  -7   1  10      290.73      357.26     71.00 o 
  -6   1  10      161.07      187.18     51.16 o 
  -5   1  10     2777.73     2942.37    140.04 o 
  -4   1  10        0.85       -3.06     12.67 o 
  -3   1  10       48.97       20.03     15.08 o 
  -2   1  10       21.25       16.11     12.30 o 
  -1   1  10     4356.58     4499.39    104.94 o 
   0   1  10       37.11       26.91      9.52 o 
   1   1  10     1778.24     1827.82     94.32 o 
   2   1  10       76.62       83.89     29.04 o 
   3   1  10      727.03      866.90     82.64 o 
   4   1  10        3.09       36.71     44.63 o 
   5   1  10      840.66      905.56     93.28 o 
   6   1  10       19.61        4.47     20.52 o 
  -8   2  10      631.27      705.43    117.88 o 
  -7   2  10      264.21      322.89     67.28 o 
  -6   2  10      571.71      469.43     77.88 o 
  -5   2  10       97.28      107.03     28.81 o 
  -4   2  10     1132.05     1041.49     69.55 o 
  -3   2  10      322.50      260.87     30.55 o 
  -2   2  10      966.78      951.86     52.61 o 
  -1   2  10      354.27      317.38     27.71 o 
   0   2  10      525.49      494.51     37.28 o 
   1   2  10       74.25       85.27     24.69 o 
   2   2  10     3140.01     3409.78    133.28 o 
   3   2  10      341.79      377.86     46.85 o 
   4   2  10        5.16        3.09     21.66 o 
   5   2  10       10.09      -35.02     31.32 o 
   6   2  10      898.37     1080.30    114.76 o 
  -8   3  10       13.60       -5.90     31.20 o 
  -7   3  10       10.51       -9.73     26.26 o 
  -6   3  10      341.22      356.75     67.18 o 
  -5   3  10     1330.30     1366.83     96.66 o 
  -4   3  10       44.07       34.24     18.57 o 
  -3   3  10      247.53      305.92     38.58 o 
  -2   3  10      151.43      124.20     19.12 o 
  -1   3  10     2427.00     2522.11     83.64 o 
   0   3  10      459.28      468.30     38.90 o 
   1   3  10      664.16      736.88     60.34 o 
   2   3  10      195.73      221.64     33.53 o 
   3   3  10     1374.43     1454.34     93.08 o 
   4   3  10      832.53      940.55     78.82 o 
   5   3  10      558.63      646.30     67.33 o 
   6   3  10       74.54      106.54     43.14 o 
  -8   4  10      572.96      570.71    127.95 o 
  -7   4  10      508.51      491.35     83.92 o 
  -6   4  10       52.83      -14.36     31.68 o 
  -5   4  10       78.40       51.36     23.99 o 
  -4   4  10      889.48      911.81     78.24 o 
  -3   4  10      303.91      305.94     43.31 o 
  -2   4  10     3994.67     4382.83    128.16 o 
  -1   4  10      324.62      259.53     30.95 o 
   0   4  10      902.20      913.09     55.63 o 
   1   4  10      637.86      652.98     57.15 o 
   2   4  10     3012.15     3161.67    130.07 o 
   3   4  10       75.23       90.23     22.88 o 
   4   4  10       18.14        2.90     19.18 o 
   5   4  10       88.89       96.96     29.72 o 
   6   4  10      217.29      175.93     37.23 o 
  -8   5  10       88.87       81.00     37.83 o 
  -7   5  10       81.65       66.25     30.81 o 
  -6   5  10      340.15      252.86     91.06 o 
  -5   5  10      694.06      698.61     69.93 o 
  -4   5  10      193.74      175.56     36.79 o 
  -3   5  10        3.95      -14.74     14.76 o 
  -2   5  10     1226.58     1206.77     77.61 o 
  -1   5  10      723.27      694.58     51.75 o 
   0   5  10     1726.30     1958.32     98.24 o 
   1   5  10       92.10       64.61     23.63 o 
   2   5  10      391.32      395.29     48.23 o 
   3   5  10      284.72      425.87     50.78 o 
   4   5  10      972.63     1093.22     84.86 o 
   5   5  10      713.94      741.57     73.69 o 
   6   5  10       30.51       17.72     22.59 o 
  -8   6  10      245.23      244.90     62.64 o 
  -7   6  10      597.75      535.96    100.36 o 
  -6   6  10      181.84      169.87     47.86 o 
  -5   6  10        0.20        5.56     16.34 o 
  -4   6  10      502.70      577.06     64.17 o 
  -3   6  10     2495.83     2691.03    119.19 o 
  -2   6  10     3018.23     3252.45    127.87 o 
  -1   6  10        1.32       -1.52     18.02 o 
   0   6  10      127.43      109.12     40.08 o 
   1   6  10      790.89      882.53     67.51 o 
   2   6  10     1276.33     1356.67    117.83 o 
   3   6  10      965.11     1092.97     83.70 o 
   4   6  10      128.46      141.83     32.90 o 
   5   6  10      282.90      278.18     44.41 o 
  -7   7  10      208.47      238.02     55.14 o 
  -6   7  10     1150.38     1049.44    252.71 o 
  -5   7  10      147.52      153.77     32.47 o 
  -4   7  10      743.18      779.57     75.14 o 
  -3   7  10       70.38       71.19     25.34 o 
  -2   7  10      439.44      427.46     47.86 o 
  -1   7  10     1498.78     1454.52     95.92 o 
   0   7  10     1415.14     1536.37    133.64 o 
   1   7  10     1085.52     1211.69     93.65 o 
   2   7  10        9.70       26.57     32.69 o 
   3   7  10      238.93      222.66     44.68 o 
   4   7  10     1448.17     1578.32    119.39 o 
   5   7  10      182.45      184.66     46.05 o 
  -7   8  10      688.35      589.50    144.78 o 
  -6   8  10       19.08       -9.88     28.31 o 
  -5   8  10        5.73      -13.56     19.96 o 
  -4   8  10       97.16       79.02     20.76 o 
  -3   8  10     1949.61     1914.06    103.14 o 
  -2   8  10      234.28      227.70     42.96 o 
  -1   8  10      886.21      900.10    135.66 o 
   0   8  10       41.63      -11.35     31.72 o 
   1   8  10     2665.72     2692.65    184.24 o 
   2   8  10        2.07       13.07     17.11 o 
   3   8  10     1384.15     1551.32    115.27 o 
   4   8  10      292.85      240.54     51.77 o 
   5   8  10      242.57      275.36     51.63 o 
  -7   9  10        5.15      -11.00     30.91 o 
  -6   9  10     1259.23     1237.62    101.89 o 
  -5   9  10      159.15      147.20     34.30 o 
  -4   9  10     1255.09     1220.56     85.91 o 
  -3   9  10        5.78       -0.42     16.15 o 
  -2   9  10     1024.12     1068.58     93.87 o 
  -1   9  10       81.29       67.62     61.13 o 
   0   9  10     3008.76     3348.38    207.12 o 
   1   9  10       71.13       58.10     25.75 o 
   2   9  10      823.16      766.17    100.25 o 
   3   9  10        2.73       10.68     23.22 o 
   4   9  10     1184.75     1224.34    108.58 o 
   5   9  10       64.14       81.86     26.21 o 
  -6  10  10       11.97       -6.93     19.21 o 
  -5  10  10       62.08       16.94     18.53 o 
  -4  10  10        1.66       -7.39     18.13 o 
  -3  10  10     1603.06     1598.40    118.43 o 
  -2  10  10       23.70       61.63     34.05 o 
  -1  10  10        5.40       14.25     27.03 o 
   0  10  10        9.66        9.29     30.52 o 
   1  10  10      563.52      612.14     92.23 o 
   2  10  10       32.34      -17.68     37.15 o 
   3  10  10      659.82      654.02    121.48 o 
   4  10  10       13.58       14.86     46.81 o 
  -6  11  10     1013.52      849.86    144.16 o 
  -5  11  10       43.72       11.99     18.71 o 
  -4  11  10      916.84      995.24     79.68 o 
  -3  11  10       65.02       36.03     21.70 o 
  -2  11  10      611.87      595.60     92.09 o 
  -1  11  10       26.86      -13.85     53.65 o 
   0  11  10     2476.74     2720.35    194.16 o 
   1  11  10       13.56      -20.85     31.81 o 
   2  11  10       26.71       -1.18     30.59 o 
   3  11  10      132.77      107.14     42.58 o 
   4  11  10      639.44      778.95    112.14 o 
  -5  12  10      125.48      109.24     29.48 o 
  -4  12  10      224.97      190.98     37.92 o 
  -3  12  10      979.67     1089.02    127.08 o 
  -2  12  10      603.88      611.39     93.47 o 
  -1  12  10       51.00       -4.69     39.72 o 
   0  12  10       53.19       40.44     25.17 o 
   1  12  10      836.91      911.22    114.64 o 
   2  12  10      208.93      145.02     60.07 o 
   3  12  10      398.29      338.34     73.00 o 
  -5  13  10       61.86       21.78     26.77 o 
  -4  13  10      365.86      335.18     57.66 o 
  -3  13  10        7.88        6.45     22.40 o 
  -2  13  10      159.37      218.83     62.86 o 
  -1  13  10      432.78      473.24    114.08 o 
   0  13  10      467.14      471.63     87.44 o 
   1  13  10        0.47       53.39     35.09 o 
   2  13  10        3.81       18.47     67.59 o 
   3  13  10      140.08      201.72     56.27 o 
  -4  14  10      205.52      114.19    135.26 o 
  -3  14  10      697.34      717.71    107.75 o 
  -2  14  10      732.41      823.88    113.30 o 
  -1  14  10       17.34       34.59     25.21 o 
   0  14  10       15.56        8.76     35.01 o 
   1  14  10      454.16      483.21     89.17 o 
   2  14  10      273.35      309.41     71.92 o 
  -2  15  10       28.18       13.42     88.69 o 
  -1  15  10     1040.47     1246.57    145.09 o 
   0  15  10       50.22       15.34     35.26 o 
  -7   0  11      621.06      674.26    139.53 o 
  -5   0  11       27.20       41.55     32.14 o 
  -3   0  11     3659.21     4125.15    159.87 o 
  -1   0  11      732.96      753.41     59.63 o 
   1   0  11      660.73      776.72     74.57 o 
   3   0  11     1910.30     2303.35    253.42 o 
   5   0  11      167.68      136.46     71.56 o 
  -8   1  11       29.32       31.49     39.28 o 
  -7   1  11        0.20      -21.86     26.23 o 
  -6   1  11      914.32      750.83    102.18 o 
  -5   1  11       20.32        2.98     24.65 o 
  -4   1  11      899.33      792.60     63.45 o 
  -3   1  11      182.12      152.09     21.75 o 
  -2   1  11      877.00      796.98     43.68 o 
  -1   1  11      219.13      209.76     23.93 o 
   0   1  11     2216.19     2301.53     90.33 o 
   1   1  11      391.40      439.83     50.60 o 
   2   1  11       20.51      -12.07     17.97 o 
   3   1  11       30.43        1.66     30.09 o 
   4   1  11     2738.67     3209.35    174.49 o 
   5   1  11       10.90       14.21     23.29 o 
  -8   2  11       57.86       13.02     92.35 o 
  -7   2  11      928.80      869.26    117.99 o 
  -6   2  11        4.99       -3.08     25.12 o 
  -5   2  11       29.90       40.30     32.70 o 
  -4   2  11       30.82       46.16     36.26 o 
  -3   2  11     4164.96     4513.34    132.35 o 
  -2   2  11       23.48        3.55     13.14 o 
  -1   2  11      450.86      415.23     39.96 o 
   0   2  11      225.28      205.05     34.62 o 
   1   2  11     1103.17     1137.61     77.43 o 
   2   2  11      267.60      261.82     41.05 o 
   3   2  11     1295.22     1532.46     98.58 o 
   4   2  11        2.10      -20.30     29.84 o 
   5   2  11      291.70      259.32     52.60 o 
  -7   3  11      141.66      176.56     49.60 o 
  -6   3  11      571.65      554.04     88.76 o 
  -5   3  11      391.41      401.25     61.53 o 
  -4   3  11     1028.18     1005.87     84.10 o 
  -3   3  11      898.23      778.56     55.97 o 
  -2   3  11     1423.53     1413.56     75.91 o 
  -1   3  11      753.76      716.71     54.07 o 
   0   3  11     1881.29     1965.18    102.03 o 
   1   3  11      412.42      470.30     50.81 o 
   2   3  11       15.36       -2.25     20.60 o 
   3   3  11        1.34       15.96     16.05 o 
   4   3  11     1121.09     1292.04     96.24 o 
   5   3  11       82.30       55.62     54.52 o 
  -7   4  11      498.44      312.22     65.46 o 
  -6   4  11       61.86       62.16     23.47 o 
  -5   4  11        6.23       19.15     20.60 o 
  -4   4  11      322.68      262.33     46.03 o 
  -3   4  11      950.76      967.65     72.54 o 
  -2   4  11     2328.03     2334.39     98.06 o 
  -1   4  11        1.41      -10.49     13.57 o 
   0   4  11      618.90      621.18     57.67 o 
   1   4  11     1179.14     1276.40     82.37 o 
   2   4  11     1048.11     1052.22     79.55 o 
   3   4  11      887.03      928.07     78.50 o 
   4   4  11       51.41       26.74     20.86 o 
   5   4  11      113.34       63.36     33.33 o 
  -7   5  11      172.80      142.54     47.19 o 
  -6   5  11      563.91      502.37     83.15 o 
  -5   5  11      697.67      737.99     75.18 o 
  -4   5  11      539.43      603.80     68.36 o 
  -3   5  11        4.54      -12.76     19.05 o 
  -2   5  11      790.16      684.37     60.39 o 
  -1   5  11      951.77      939.31     62.85 o 
   0   5  11      716.89      707.64     73.95 o 
   1   5  11      425.10      510.98     63.75 o 
   2   5  11       12.77        7.14     17.40 o 
   3   5  11      289.42      329.21     46.23 o 
   4   5  11      354.25      323.32     49.03 o 
   5   5  11      322.73      299.26     50.48 o 
  -7   6  11       54.07      109.27     37.99 o 
  -6   6  11      139.66      181.65     60.61 o 
  -5   6  11        2.40       27.94     20.68 o 
  -4   6  11      493.49      451.16     57.07 o 
  -3   6  11      389.29      365.41     45.57 o 
  -2   6  11      595.45      537.47     54.83 o 
  -1   6  11       67.45       81.25     28.36 o 
   0   6  11       54.58       51.12     20.15 o 
   1   6  11      690.91      690.60     76.83 o 
   2   6  11      970.19      978.99     79.12 o 
   3   6  11      157.84      186.86     41.42 o 
   4   6  11        2.84       32.92     20.72 o 
   5   6  11       74.26       36.32     21.56 o 
  -7   7  11       91.19       55.30    120.09 o 
  -6   7  11       66.43       28.87     24.01 o 
  -5   7  11     1059.29     1052.46     93.13 o 
  -4   7  11      154.54      145.02     29.70 o 
  -3   7  11       35.56       12.46     15.49 o 
  -2   7  11        1.79       -6.80     15.89 o 
  -1   7  11     1905.25     1912.54    152.68 o 
   0   7  11      651.35      669.32     91.31 o 
   1   7  11      439.86      481.66     81.16 o 
   2   7  11       13.63      -39.12     26.08 o 
   3   7  11      610.00      627.11     76.09 o 
   4   7  11      117.09      174.36     41.44 o 
  -6   8  11       88.95       59.01     23.04 o 
  -5   8  11       50.86       -5.77     30.19 o 
  -4   8  11      264.48      260.00     40.19 o 
  -3   8  11      174.25      150.31     36.83 o 
  -2   8  11     1299.70     1435.22    111.54 o 
  -1   8  11        3.45       31.99     24.96 o 
   0   8  11       35.25       21.76     25.88 o 
   1   8  11      924.35      904.31    111.93 o 
   2   8  11     1971.58     2067.98    171.81 o 
   3   8  11      146.35      132.02     41.10 o 
   4   8  11       33.90       86.64     46.97 o 
  -6   9  11       37.98       33.21     45.66 o 
  -5   9  11      790.45      779.84     73.27 o 
  -4   9  11        0.19       16.54     15.87 o 
  -3   9  11        0.55      -16.44     20.07 o 
  -2   9  11       38.65       41.62     31.80 o 
  -1   9  11     1265.78     1338.76    135.16 o 
   0   9  11       56.75       59.24     23.59 o 
   1   9  11      606.84      615.91     92.65 o 
   2   9  11       83.83       34.25     69.73 o 
   3   9  11      759.78      757.64    107.13 o 
   4   9  11        0.44      -19.78     28.30 o 
  -6  10  11      224.67      256.60     61.77 o 
  -5  10  11       32.57       43.52     20.38 o 
  -4  10  11      878.60      883.54     92.51 o 
  -3  10  11       30.08      -20.07     25.69 o 
  -2  10  11     1435.97     1499.81    148.29 o 
  -1  10  11       18.15      -31.70     35.57 o 
   0  10  11       10.65      -15.68     32.45 o 
   1  10  11       17.01       67.57     31.52 o 
   2  10  11     1364.59     1346.31    160.20 o 
   3  10  11       17.49       31.11     32.28 o 
  -5  11  11      451.10      396.86     58.26 o 
  -4  11  11       58.25       76.72     33.65 o 
  -3  11  11        2.50       14.86     26.44 o 
  -2  11  11       22.83      -15.64     23.81 o 
  -1  11  11     1168.47     1127.54    152.53 o 
   0  11  11        1.17      -43.45     53.56 o 
   1  11  11      586.25      641.11     98.69 o 
   2  11  11      186.31      118.04     64.36 o 
   3  11  11      363.12      344.45     71.34 o 
  -4  12  11      199.44      191.39     49.59 o 
  -3  12  11       84.62       53.14     28.60 o 
  -2  12  11      645.82      639.11    101.02 o 
  -1  12  11        1.89      -66.59     44.72 o 
   0  12  11      219.98      282.53     67.79 o 
   1  12  11      177.42      175.80     54.09 o 
   2  12  11      583.98      585.19     98.39 o 
  -3  13  11        5.80       22.15     29.06 o 
  -2  13  11       19.69       22.57     65.30 o 
  -1  13  11      695.93      647.45    151.66 o 
   0  13  11      425.44      428.53     84.77 o 
   1  13  11      259.93      212.31     68.86 o 
  -6   0  12      102.40      107.27     60.76 o 
  -4   0  12      680.33      539.75     77.03 o 
  -2   0  12     2147.23     2219.73    108.98 o 
   0   0  12      157.06      114.50     32.57 o 
   2   0  12     4862.28     5707.10    537.37 o 
   4   0  12      112.10      148.99     93.32 o 
  -7   1  12       52.31       61.06     41.72 o 
  -6   1  12       22.32       22.41     26.60 o 
  -5   1  12      810.32      688.74     95.83 o 
  -4   1  12      183.07      117.06     31.91 o 
  -3   1  12      117.81      130.30     20.18 o 
  -2   1  12        7.77        3.41     12.77 o 
  -1   1  12     1107.67     1196.60     62.65 o 
   0   1  12      194.47      194.01     28.30 o 
   1   1  12      734.13      918.15     90.03 o 
   2   1  12        2.78       50.76     36.26 o 
   3   1  12      333.78      299.95     47.36 o 
   4   1  12      178.78      220.24     47.96 o 
  -7   2  12       70.05      102.52     46.90 o 
  -6   2  12      241.81       77.76     35.59 o 
  -5   2  12        5.89      -14.12     24.42 o 
  -4   2  12      495.08      435.11     55.19 o 
  -3   2  12      710.46      655.86     64.65 o 
  -2   2  12     1556.87     1563.78     87.68 o 
  -1   2  12      236.90      239.13     34.95 o 
   0   2  12      125.85      127.94     25.86 o 
   1   2  12      148.68      119.35     31.47 o 
   2   2  12     1131.16     1224.19    100.46 o 
   3   2  12       93.15       32.47     27.46 o 
   4   2  12       91.27      104.13     38.67 o 
  -7   3  12        3.31      -41.66     33.57 o 
  -6   3  12      178.56      105.91     54.67 o 
  -5   3  12      761.28      644.96     91.47 o 
  -4   3  12       91.43       24.48     22.12 o 
  -3   3  12       32.50       19.21     14.48 o 
  -2   3  12     1045.85     1003.17     66.70 o 
  -1   3  12      693.18      681.22     56.00 o 
   0   3  12      611.65      631.02     73.89 o 
   1   3  12      699.85      862.14     86.67 o 
   2   3  12        2.02      -17.82     16.71 o 
   3   3  12      346.07      399.28     63.43 o 
   4   3  12      256.59      306.20     58.00 o 
  -7   4  12      228.52      249.09     60.24 o 
  -6   4  12      304.95      316.60     69.63 o 
  -5   4  12        0.23       21.81     19.12 o 
  -4   4  12      124.81      103.29     42.20 o 
  -3   4  12      152.45      192.91     33.57 o 
  -2   4  12      346.12      354.15     40.02 o 
  -1   4  12       15.00      -14.26     27.73 o 
   0   4  12       85.02      128.55     31.68 o 
   1   4  12      192.39      200.52     42.68 o 
   2   4  12      518.14      634.41     77.47 o 
   3   4  12      164.78      168.07     41.25 o 
   4   4  12       67.61       49.07     42.92 o 
  -6   5  12      308.44      238.26     59.71 o 
  -5   5  12      310.22      220.74     42.86 o 
  -4   5  12      386.90      336.94     44.09 o 
  -3   5  12      396.29      361.59     46.47 o 
  -2   5  12       70.88       57.45     15.63 o 
  -1   5  12      451.58      484.30     53.12 o 
   0   5  12      760.38      829.77     90.20 o 
   1   5  12      344.62      369.61     55.03 o 
   2   5  12        1.63      -22.60     23.05 o 
   3   5  12      128.26      103.22     24.49 o 
   4   5  12      416.37      498.71     61.88 o 
  -6   6  12      169.94      123.45     35.16 o 
  -5   6  12        3.94        7.65     23.67 o 
  -4   6  12      146.21       74.89     22.46 o 
  -3   6  12      706.11      636.82     62.00 o 
  -2   6  12      779.13      701.33     71.68 o 
  -1   6  12      277.90      246.12     51.21 o 
   0   6  12       34.88       36.05     32.12 o 
   1   6  12      570.59      576.00     70.61 o 
   2   6  12      206.24      214.07     43.84 o 
   3   6  12      221.34      309.41     47.74 o 
   4   6  12       15.87        7.10     22.25 o 
  -6   7  12      189.59      154.17     44.26 o 
  -5   7  12      253.27      184.92     40.24 o 
  -4   7  12      936.75      840.73     75.23 o 
  -3   7  12        6.68       23.70     17.00 o 
  -2   7  12      109.25      134.18     36.68 o 
  -1   7  12      204.95      153.00     40.34 o 
   0   7  12     1621.19     1642.41    150.54 o 
   1   7  12      208.37      172.93     50.15 o 
   2   7  12      135.22      109.43     45.60 o 
   3   7  12       48.58       38.87     38.94 o 
  -5   8  12       27.57       -5.87     19.09 o 
  -4   8  12       32.27       22.76     16.60 o 
  -3   8  12      891.74      941.19     95.82 o 
  -2   8  12      122.86      121.28     35.87 o 
  -1   8  12      187.00      264.84     62.05 o 
   0   8  12       12.27       -2.14     27.94 o 
   1   8  12      512.51      497.02    132.64 o 
   2   8  12        0.65       41.88     50.12 o 
   3   8  12      763.54      920.91    123.66 o 
  -5   9  12        1.11      -15.74     18.91 o 
  -4   9  12     1281.11     1235.80    111.47 o 
  -3   9  12        5.69       -3.77     38.47 o 
  -2   9  12       87.43      144.04     52.43 o 
  -1   9  12       64.67       27.75     24.75 o 
   0   9  12     1666.96     1953.16    181.74 o 
   1   9  12        7.81      -41.59     35.07 o 
   2   9  12        5.13       26.64     36.35 o 
  -4  10  12       15.77       15.92     23.99 o 
  -3  10  12      906.45      912.35     97.32 o 
  -2  10  12       64.07       18.42     30.21 o 
  -1  10  12      294.63      366.81     73.29 o 
   0  10  12       10.74       49.63     31.72 o 
   1  10  12      312.01      320.71     72.45 o 
   2  10  12       83.06       41.06     48.75 o 
  -3  11  12       26.91       35.63     41.42 o 
  -2  11  12        5.11      -37.43     40.24 o 
  -1  11  12      162.41      131.18     55.35 o 
   0  11  12      129.89       83.63     29.98 o 
   1  11  12       84.51      -39.83     26.55 o 
  -2  12  12      266.26      341.71     78.11 o 
  -1  12  12       71.02       83.78     35.86 o 
  -5   0  13      519.81      378.22     94.28 o 
  -3   0  13      884.12     1027.06     89.83 o 
  -1   0  13      661.15      686.73     76.02 o 
   1   0  13      155.81      166.32     52.59 o 
   3   0  13      814.42      916.82    171.74 o 
  -6   1  13      265.56      178.37     51.46 o 
  -5   1  13      141.39      106.44     35.42 o 
  -4   1  13     2069.71     2060.32    112.43 o 
  -3   1  13      116.66       60.17     22.46 o 
  -2   1  13      474.34      432.02     38.20 o 
  -1   1  13       27.95       49.42     22.56 o 
   0   1  13     2144.68     2513.43    150.33 o 
   1   1  13       18.10        8.91     22.38 o 
   2   1  13      180.84      216.62     50.08 o 
   3   1  13       14.81      -31.05     23.81 o 
  -6   2  13       25.53       -7.66     23.51 o 
  -5   2  13       26.38       27.12     21.03 o 
  -4   2  13        0.30       -6.79     23.95 o 
  -3   2  13     1663.12     1634.37    101.36 o 
  -2   2  13      374.18      271.23     32.76 o 
  -1   2  13      598.86      597.21     54.50 o 
   0   2  13        9.85        7.68     23.98 o 
   1   2  13      254.81      194.43     50.94 o 
   2   2  13      348.33      447.31     65.30 o 
   3   2  13      864.86      949.03     84.91 o 
  -6   3  13      215.37      199.05     67.96 o 
  -5   3  13      355.85      302.78     67.53 o 
  -4   3  13      349.47      300.06     44.42 o 
  -3   3  13       95.29       73.07     20.61 o 
  -2   3  13        2.35       -4.88     17.98 o 
  -1   3  13       94.59       56.70     15.90 o 
   0   3  13      625.41      793.67     82.90 o 
   1   3  13      400.66      463.41     85.01 o 
   2   3  13       84.74       45.01     27.57 o 
   3   3  13       35.67      -19.75     31.33 o 
  -5   4  13       10.24      -21.83     35.09 o 
  -4   4  13      187.20      177.05     33.38 o 
  -3   4  13      899.84      775.27     69.53 o 
  -2   4  13      304.89      289.30     36.51 o 
  -1   4  13      336.79      340.12     46.44 o 
   0   4  13       13.42        5.13     30.31 o 
   1   4  13      448.34      494.09     92.82 o 
   2   4  13      787.79      965.57    122.83 o 
   3   4  13      396.57      417.02     83.19 o 
  -5   5  13      395.08      389.80     71.59 o 
  -4   5  13      318.95      244.72     39.07 o 
  -3   5  13      211.15      218.51     45.51 o 
  -2   5  13        6.45       -3.95     21.44 o 
  -1   5  13      186.59      202.30     44.31 o 
   0   5  13      609.83      665.44     91.28 o 
   1   5  13      377.40      404.89     65.86 o 
   2   5  13       44.54       84.97     31.93 o 
  -5   6  13        3.75       -6.49     23.59 o 
  -4   6  13      113.21       92.19     49.24 o 
  -3   6  13      131.15       91.76     39.83 o 
  -2   6  13      702.55      751.60     84.61 o 
  -1   6  13      103.21       83.42     33.87 o 
   0   6  13       13.32      -24.09     33.04 o 
   1   6  13      285.44      301.99     58.62 o 
   2   6  13      639.03      739.64     87.84 o 
  -5   7  13      462.39      505.70     63.99 o 
  -4   7  13       55.19       58.09     21.82 o 
  -3   7  13       38.93       27.90     31.34 o 
  -2   7  13        3.20       -2.47     20.69 o 
  -1   7  13      317.12      320.61     68.90 o 
   0   7  13      201.04      249.09    115.66 o 
   1   7  13      469.84      458.53     79.54 o 
   2   7  13        8.55       37.61    123.98 o 
  -4   8  13      338.84      243.80     50.98 o 
  -3   8  13      138.97      109.43     35.60 o 
  -2   8  13      710.28      566.72    103.12 o 
  -1   8  13       55.17       51.33     66.85 o 
   0   8  13       23.27        5.33     37.65 o 
   1   8  13       86.20       46.84     26.40 o 
  -3   9  13       24.99        9.69     22.97 o 
  -2   9  13        8.82      -19.15     27.91 o 
  -1   9  13      508.67      434.37     82.44 o 
   0   9  13       88.12       22.52     37.72 o 
  -2  10  13      608.90      633.81    149.97 o 
  -1  10  13       21.96       47.28     60.39 o 
  -4   0  14     1415.67     1095.90    176.12 o 
  -2   0  14     1053.71     1003.40     92.57 o 
   0   0  14        1.95       -8.97     35.54 o 
   2   0  14      804.44     1186.44    198.91 o 
  -4   1  14      128.50       73.97     24.95 o 
  -3   1  14       59.46       33.70     20.34 o 
  -2   1  14       59.22       59.52     34.66 o 
  -1   1  14      426.51      429.78     49.80 o 
   0   1  14       14.75        3.31     25.22 o 
   1   1  14      532.91      717.30     84.63 o 
  -4   2  14       24.57        3.31     17.91 o 
  -3   2  14      108.62       90.40     22.28 o 
  -2   2  14      688.90      832.37     73.51 o 
  -1   2  14        3.10        6.82     17.92 o 
   0   2  14       20.83       -4.43     25.01 o 
   1   2  14      170.39      141.00     43.64 o 
  -4   3  14       72.21       11.53     18.24 o 
  -3   3  14      164.91      182.07     46.43 o 
  -2   3  14        4.30        0.57     14.86 o 
  -1   3  14      268.47      291.01     63.41 o 
   0   3  14      730.55      950.97    149.15 o 
   1   3  14      356.55      456.69     83.17 o 
  -4   4  14       16.72       20.42     20.86 o 
  -3   4  14      105.98      110.92     28.14 o 
  -2   4  14      512.89      596.53     64.12 o 
  -1   4  14      191.86      244.06     50.23 o 
   0   4  14       72.63      127.71     51.01 o 
   1   4  14       28.20       38.43     34.68 o 
  -3   5  14       39.90       41.02     23.31 o 
  -2   5  14        2.60      -49.87     67.33 o 
  -1   5  14      297.07      321.31     76.18 o 
   0   5  14      644.32      736.53    105.23 o 
  -3   6  14      249.08      236.91     50.07 o 
  -2   6  14      227.57      285.58     52.55 o 
  -1   6  14      406.06      530.30     88.95 o 
   0   6  14       40.56       75.94     40.05 o 
                                                 
